# Supplementary material for: Lipidomic and transcriptomic profiles provide new insights into the triacylglycerol and glucose handling capacities of the Arctic fox
Source: Front Vet Sci. 2024 Jun 26;11:1388532. doi: 10.3389/fvets.2024.1388532 (PMC11233799; doi:10.3389/fvets.2024.1388532)
Supplement: Supplementary TABLE S1 — Ingredients of diets (DM basis). [file Table_1.XLSX]

## Sheet: Sheet1
Ingredients of diets (DM basis)
Items	40% crude fat diet	15% crude fat diet
Ingredients / (g/kg)
Extruded corn	131	422
Chicken meal	40	40
Soybean meal	100	160
Hydrolyzed feather meal	6	50
Bone meat meal	30	50
Corn gluten meal	100	40
Fish meal	210	110
NaCl	3	3
Lard	370	115
Premix 1)	10	10
Total	1 000.0	1000
ME（MJ/Kg）	19.7	14.5
Crude protein (% by weight)	27.39	27.25
Crude fat (% by weight)	40.67	15.64
Crude fiber (% by weight)	1.71	2.57
1) Contained the following per kg of premix: VA 200,000 IU, VD3 40,000 IU, VE 2,500 IU, VB1 125 mg, VB2 200 mg, VB6 200 mg, VB12 2.5 mg, VK3 40 mg, VC 7,500 mg, niacin acid 500 mg, pantothenic acid 800 mg, folic acid 100 mg, choline 10,000 mg, biotin 7.5 mg, Fe 2,000 mg, Cu 500 mg, Mn 400 mg, Zn 1,500 mg, I 15 mg, Se 5 mg, Co 7.5 mg.
ME: metabolizable energy; VA: vitamin A; VD3: vitamin D3; VE: vitamin E; VB1: vitamin B1; VB2: vitamin B2; VB6: vitamin B6; VB12: vitamin B12; VK3: vitamin K3; VC: vitamin C;
