# Supplementary material for: Lipidomic and transcriptomic profiles provide new insights into the triacylglycerol and glucose handling capacities of the Arctic fox
Source: Front Vet Sci. 2024 Jun 26;11:1388532. doi: 10.3389/fvets.2024.1388532 (PMC11233799; doi:10.3389/fvets.2024.1388532)
Supplement: Supplementary TABLE S2 — The information of internal standard in lipidomic analysis. [file Table_2.XLSX]

## Sheet: Sheet1
The information of internal standard in lipidomic analysis
No.	Class	Compounds	CAS NO.	Molecular Formula	Mol.Weight (g/mol)
1	Ceramides	C15 Ceramide-d7 (d18:1-d7/15:0)	67492-15-3	C33H58D7NO3	530.917
2	Hexosylceramides	C24:1 Galactosyl(ß) Ceramide-d7 (d18:1/24:1(15Z))	2770684-23-4	C48H84D7O8	817.3
3	Lactosylceramides	C24:1 Lactosyl(ß) Ceramide-d7 (d18:1/24:1(15Z))	2770684-31-4	C54H94D7NO13	979.44
4	Cholesterol ester	14:1 cholesteryl-d7 ester	2342574-68-7	C41H63D7O2	602.04
		16:1 cholesteryl-d7 ester	1416275-33-6	C43H67D7O2	630.09
		18:1 cholesteryl-d7 ester	1416275-35-8	C45H71D7O2	658.14
		20:3 cholesteryl-d7 ester	2342574-76-7	C47H71D7O2	682.16
		22:4 cholesteryl-d7 ester	2342574-92-7	C49H73D7O2	708.2
5	Free fatty acids	Stearic Acid-d35	17660-51-4	C18HD35O2	319.69
6	SPLASH® LIPIDOMIX®	15:0-18:1(d7) PC	2097561-16-3	C41H73D7NO8P	752.61
		15:0-18:1(d7) PE	2097561-15-2	C38H67D7NO8P	710.56
		15:0-18:1(d7) PS	2260669-40-5	C39H66D7NNaO10P	776.53
		15:0-18:1(d7) PG	2260669-42-7	C39H67D7NaO10P	763.54
		15:0-18:1(d7) PI	2260669-44-9	C42H75D7NO13P	846.6
		15:0-18:1-d7-PA	2260669-46-1	C36H61D7NaO8P	689.5
		18:1(d7) LPC	2097561-13-0	C26H45D7NO7P	528.39
		18:1(d7) LPE	2260669-47-2	C23H39D7NO7P	486.35
		18:1-d7-cholesterol	2260669-48-3	C45H71D7O2	657.64
		18:1(d7) MG	2260669-49-4	C21H33D7O4	363.34
		15:0-18:1(d7) DG	2097561-14-1	C36H61D7O5	587.55
		15:0-18:1(d7)-15:0 TG	2097561-17-4	C51H89D7O6	811.77
		18:1(d9) SM	2260669-50-7	C41H72D9N2O6P	737.64
		Cholesterol (d7)	83199-47-7	C27H39OD7	393.4
7	Phosphatidylinositol phosphate	rac-16:0 PI(5)P-d5	2260669-80-3	C41H81D5N2O16P2	930.1
8	Dihydroceramides	C13-dihydroceramide-d7(d18:0-d7/13:0)	2315262-21-4	C31H56D7NO3	504.88
PC: phosphatidylcholines; PE: phosphatidylethanolamines; PS: phosphatidylserine; PG: phosphatidylglycerol; PI: phosphatidylinositol; PA: palmitic acid; LPC: lysophosphatidylcholines; LPE: lysophosphatidylethanolamines; MG: monoacylglycerol; DG: diacylglycerol; TG: triacylglycerol; SM: sphingomyelins; rac-16:0 PI(5)P-d5: 1,2-dipalmitoyl-rac-glycero(d5)-3-phospho-(1′-myo-inositol-5′-phosphate);
