# Supplementary material for: Lipidomic and transcriptomic profiles provide new insights into the triacylglycerol and glucose handling capacities of the Arctic fox
Source: Front Vet Sci. 2024 Jun 26;11:1388532. doi: 10.3389/fvets.2024.1388532 (PMC11233799; doi:10.3389/fvets.2024.1388532)
Supplement: Supplementary TABLE S3 — The identified lipids in the subcutaneous adipose tissue of the LFA and LFS groups. [file Table_3.XLSX]

## Sheet: Sheet 1
The identified lipids in the subcutaneous adipose tissue of the LFA and LFS groups.
Compounds (μg/g)	LFS1	LFS2	LFS3	LFS4	LFA1	LFA2	LFA3	LFA4	LFA5
CE 16:1	2.2517	0.8872	0.8331	0.444	1.1223	1.265	1.502	0.6964	1.8278
CE 18:0	0.4576	0.404	0.1397	0.2858	0.5732	0.4505	0.3894	0.7215	0.5683
CE 18:1	6.4105	5.089	1.7442	2.6731	7.3723	5.3715	7.5534	7.0215	7.8595
CE 18:2	15.8899	11.0163	6.7975	6.2048	14.8261	9.555	18.099	11.534	18.7678
CE 20:1	0.3194	0.3349	0.1413	0.1933	0.5458	0.3255	0.406	0.4515	0.5692
CE 20:2	0.0612	0.0474	0.0199	0.027	0.065	0.0609	0.0947	0.0893	0.0841
CE 20:3	0.095	0.099	0.0741	0.0361	0.1446	0.1078	0.2386	0.1297	0.1858
CE 20:4	0.1784	0.3533	0.1933	0.1212	0.5033	0.3552	0.7886	0.5195	0.4256
CE 20:5	0.0473	0.0956	0.0981	0.0173	0.0621	0.0392	0.1452	0.0744	0.1206
CE 22:4	0.0718	0.0676	0.0316	0.0335	0.0926	0.0633	0.1877	0.1267	0.1017
CE 22:5	0.0702	0.1118	0.0365	0.0467	0.11	0.0651	0.215	0.1328	0.1068
CE 22:6	0.0342	0.032	0.0289	0.0306	0.041	0.0327	0.1024	0.0418	0.0565
Cer 18:0-16:0	0.0245	0.0098	0.0228	0.0196	0.0217	0.028	0.0313	0.0222	0.0134
Cer 18:0-20:0	0.0122	0.0143	0.0103	0.0111	0.0201	0.02	0.0222	0.0181	0.0188
Cer 18:0-22:0	0.0114	0.0126	0.0143	0.0065	0.0156	0.0216	0.0154	0.0217	0.0193
Cer 18:0-24:0	0.0392	0.0362	0.0291	0.0334	0.0362	0.0443	0.051	0.0556	0.0343
Cer 18:1-16:0	1.1322	0.6222	0.7787	0.9154	0.9497	0.9548	1.0925	1.3756	0.5203
Cer 18:1-18:0	0.0634	0.1552	0.0558	0.0897	0.1973	0.2181	0.218	0.2739	0.1524
Cer 18:1-20:0	0.082	0.1794	0.0636	0.0886	0.2638	0.3606	0.3775	0.3471	0.1567
Cer 18:1-22:0	0.8501	0.8777	0.6433	0.6143	0.8533	1.2232	1.3564	1.4439	0.9065
Cer 18:1-22:1	0.0211	0.0292	0.0207	0.0201	0.035	0.0471	0.0396	0.0477	0.025
Cer 18:1-24:0	1.8408	1.7196	1.5633	1.4516	1.7136	2.3298	2.6929	2.583	1.6479
Cer 18:1-24:1	1.7926	2.2413	1.9212	1.6727	2.0125	2.7835	3.1566	2.8359	1.736
Cer 18:1-26:0	0.1085	0.1151	0.0913	0.0829	0.09	0.1242	0.1158	0.0898	0.1223
Cer 18:1-26:1	0.0394	0.0327	0.0351	0.0308	0.0326	0.0442	0.0528	0.047	0.0296
DAG 14:0-14:0	0.8655	0.4037	0.3821	0.476	0.61	0.5849	0.5222	0.3758	0.6033
DAG 14:0-16:1	4.3609	1.6133	2.4154	2.118	3.658	2.661	2.6704	1.6059	2.6225
DAG 14:0-18:1	16.0085	7.6609	7.8298	7.3251	19.3923	15.6619	13.4528	10.7383	12.8476
DAG 14:0-18:2	8.1484	2.8228	4.1579	3.4975	6.8659	5.7964	4.906	4.3598	5.0912
DAG 14:0-18:3	0.445	0.1859	0.2017	0.1495	0.3233	0.2628	0.238	0.1631	0.2752
DAG 14:0-20:0	0.2092	0.1585	0.1072	0.1221	0.1859	0.236	0.1598	0.2232	0.1934
DAG 14:0-20:4	0.2396	0.1551	0.2467	0.2047	0.3671	0.2196	0.2144	0.1633	0.153
DAG 14:0-22:6	0.3722	0.2995	0.4278	0.4597	0.4604	0.5555	0.3498	0.2125	0.4091
DAG 16:0-16:0	46.2199	40.5883	35.0917	33.2395	54.6266	56.1262	42.8786	41.5944	47.755
DAG 16:0-16:1	31.4708	13.8433	15.9183	15.6106	26.8308	25.1536	22.9996	13.6021	21.1442
DAG 16:0-18:0	28.8553	26.2382	23.4344	22.6177	32.3843	34.4855	29.2075	32.2746	32.0037
DAG 16:0-18:1	97.9865	69.6736	60.046	48.2356	147.765	122.922	104.507	88.2609	99.5756
DAG 16:0-18:2	80.0448	40.1986	50.939	34.6012	84.8343	79.6643	66.9455	58.4106	59.5584
DAG 16:0-18:3	3.5615	1.8556	3.2582	1.9286	4.2254	3.9693	3.3699	2.5973	2.7465
DAG 16:0-20:3	1.1081	0.9257	0.7528	0.7045	1.7895	1.6427	1.5184	1.0251	1.1439
DAG 16:0-20:4	2.5346	1.8796	1.9384	1.8308	3.4056	2.9013	2.933	1.4847	1.9862
DAG 16:0-20:5	0.3008	0.2771	0.4053	0.3013	0.7383	0.6083	0.4955	0.159	0.3391
DAG 16:0-22:5	1.6639	0.8513	1.0938	0.9799	1.2959	1.2386	1.2469	0.77	1.0031
DAG 16:1-16:1	19.4458	4.931	8.6053	7.7836	10.7389	8.6643	8.9106	4.2492	8.529
DAG 16:1-18:0	7.8541	6.5235	4.2689	4.6185	12.7112	11.0767	9.3079	10.411	10.154
DAG 16:1-18:1	62.8275	22.6284	27.2889	22.6483	58.2083	40.755	45.6361	25.0889	36.3334
DAG 16:1-18:2	34.362	9.9757	17.8812	11.8581	23.0613	16.477	18.1848	12.032	14.3326
DAG 16:1-18:3	1.3026	0.3225	0.6169	0.5938	0.8282	0.6121	0.6162	0.3634	0.479
DAG 16:1-20:2	1.461	0.72	0.7962	0.6269	1.6015	1.2738	1.2666	0.9613	1.0014
DAG 16:1-20:4	0.7961	0.4181	0.7883	0.6679	0.9185	0.4855	0.5893	0.2413	0.4102
DAG 16:1-22:6	1.1008	0.551	1.3014	0.9431	1.094	1.1318	0.9409	0.3442	0.7938
DAG 18:0-18:1	23.9344	23.4371	12.686	12.8782	52.1206	51.3207	37.0486	53.9027	41.7598
DAG 18:0-18:2	34.717	24.1783	17.9173	15.7922	53.8374	53.2558	42.0885	59.2543	42.0258
DAG 18:0-18:3	1.4111	1.0393	0.9552	0.6586	2.3605	2.2948	1.764	2.2794	1.9515
DAG 18:1-18:1	197.677	119.48	101.897	76.3851	320.993	207.309	206.994	183.364	185.127
DAG 18:1-18:2	179.488	73.7072	99.5743	64.3836	198.738	143.623	146.183	120.512	122.535
DAG 18:1-20:1	4.8731	4.3518	2.1531	2.1254	8.3226	6.7688	6.0197	7.3845	6.357
DAG 18:1-20:2	2.6485	2.029	1.4129	1.1224	4.5473	3.417	3.2182	3.1365	2.8875
DAG 18:1-20:3	1.4699	1.3416	1.0988	0.7424	2.7673	2.2785	2.2852	1.7143	1.7585
DAG 18:1-20:4	3.3565	2.5727	3.0198	2.0514	5.9814	4.1223	4.1137	2.3318	2.9079
DAG 18:1-20:5	0.5882	0.6166	0.7166	0.6251	1.5592	0.9438	0.8239	0.4967	0.7318
DAG 18:1-22:4	1.2613	0.8059	0.6802	0.5566	1.479	1.0387	0.9745	0.8586	0.8481
DAG 18:1-22:5	1.2984	0.9006	0.9776	0.6286	1.6829	1.5554	1.3399	0.8829	1.0864
DAG 18:1-22:6	2.7405	2.6498	2.6365	2.5192	5.2468	4.6288	3.6499	1.9201	3.01
DAG 18:2-18:3	2.1102	0.6203	1.6273	0.7561	1.7841	1.356	1.2165	0.911	0.8639
DAG 18:2-20:3	0.5635	0.4014	0.5067	0.3202	0.8384	0.8144	0.6843	0.5514	0.6062
DAG 18:2-20:4	1.9585	1.1965	2.1803	1.3244	2.7492	1.9178	1.7292	1.2078	1.2289
DAG 18:2-20:5	0.3492	0.4112	0.5914	0.2874	0.8286	0.5376	0.4639	0.3138	0.4246
DAG 18:2-22:4	0.6318	0.329	0.3277	0.3051	0.5524	0.4874	0.4942	0.492	0.3272
DAG 18:2-22:5	0.5927	0.4004	0.4597	0.3604	0.7026	0.702	0.572	0.4011	0.4048
DAG 18:2-22:6	1.3399	0.9085	1.4341	1.2002	1.8725	2.0446	1.4563	0.9729	1.2386
DGDG 14:0-14:0	0.3156	0.287	0.5821	0.5616	0.4197	0.7617	0.5657	0.1532	0.4139
DGDG 14:0-16:1	0.4775	0.3503	0.7234	0.6422	0.518	0.8814	0.8095	0.2517	0.4703
DGDG 14:0-18:0	0.5271	0.7601	0.62	0.6644	0.767	1.3166	0.9356	0.4959	0.7271
DGDG 14:0-18:1	0.707	0.783	1.0846	1.0566	0.9507	1.955	1.3615	0.6851	1.0481
DGDG 14:0-18:2	0.2614	0.1325	0.3935	0.3257	0.2836	0.5616	0.4791	0.1949	0.2227
DGDG 14:1-24:5	0.5269	0.5211	0.1573	0.1729	0.2003	0.2012	0.1866	0.1274	0.3789
DGDG 16:0-16:0	1.621	2.2487	1.5607	1.7986	2.149	2.9582	2.1436	1.4074	2.2389
DGDG 16:0-16:1	1.5169	1.8352	1.5871	1.7282	1.8483	3.3237	2.3158	1.0995	1.7179
DGDG 16:0-18:0	1.1857	1.0172	1.1686	1.149	1.1075	1.4784	1.1724	0.8962	0.9358
DGDG 16:0-18:1	1.0893	0.8975	0.9154	1.0116	0.9539	1.4089	1.2304	0.9024	0.8611
DGDG 16:0-18:2	0.3639	0.3033	0.3352	0.2961	0.337	0.4678	0.3447	0.415	0.2711
DGDG 16:0-20:1	0.2281	0.2658	0.1728	0.1875	0.1687	0.2873	0.2698	0.2018	0.2287
DGDG 16:1-16:1	0.7188	0.5496	0.9803	0.9539	0.6832	1.3723	1.0922	0.4626	0.5937
DGDG 16:1-18:0	0.9608	1.274	1.3163	1.2281	1.1574	2.0758	1.7675	1.0362	1.5454
DGDG 16:1-18:1	0.6394	0.7787	1.1014	0.9355	0.8158	1.6933	1.2193	0.709	0.9635
DGDG 16:1-18:2	0.3401	0.4274	0.5042	0.5658	0.4572	0.9225	0.6914	0.3072	0.3594
DGDG 16:1-20:1	0.0863	0.1751	0.1504	0.1587	0.1376	0.2844	0.1132	0.1402	0.1276
DGDG 18:0-20:6	0.4373	0.3872	0.1032	0.1792	0.1879	0.1313	0.1443	0.116	0.2615
FFA 14:0	32.885	25.9791	20.2204	28.8918	29.4062	29.6171	23.2566	24.6688	26.8525
FFA 16:0	1082.42	854.797	771.506	826.819	836.956	919.324	786.113	825.106	890.781
FFA 16:1	71.7898	26.9967	21.6058	34.7427	29.2494	25.7585	23.4481	27.5062	40.6301
FFA 18:0	353.117	310.648	264.032	260.706	295.245	312.898	260.788	291.937	307.023
FFA 18:1	312.026	162.735	94.6289	148.736	225.448	190.579	140.757	201.645	290.105
FFA 18:2	137.231	60.769	46.6323	61.6166	63.2923	62.269	51.1033	76.4854	91.1033
FFA 18:3	7.0547	2.8315	2.8215	3.4278	3.1563	3.1185	2.6618	3.5528	4.4247
FFA 20:0	0.3082	0.2568	0.2036	0.1835	0.221	0.2581	0.1903	0.2015	0.2634
FFA 20:1	3.71	2.3262	1.3915	1.7637	3.2623	2.6287	2.1878	3.1567	3.3302
FFA 20:2	3.1032	1.6058	0.9023	1.0562	2.2785	2.0985	1.7813	2.4636	2.7265
FFA 20:3	1.676	1.1787	0.6619	0.8165	1.3082	1.4546	1.2847	1.6743	1.8914
FFA 20:4	5.9244	3.8873	2.5896	3.6048	3.4498	4.4609	4.3354	4.8873	5.2214
FFA 20:5	1.1455	0.7062	0.6494	1.215	1.1555	0.8535	0.6549	0.6222	1.3882
FFA 22:4	1.7463	0.8904	0.3566	0.6153	0.842	0.8997	0.7603	1.3755	1.3626
FFA 22:5	1.6947	0.8798	0.4745	0.7487	0.8963	1.1275	0.8924	1.2291	1.519
FFA 22:6	1.874	1.1017	0.7414	1.2552	0.9745	1.6787	1.302	1.4207	2.3399
FFA 24:3	0.3486	0.3615	0.3037	0.3341	0.3697	0.3001	0.309	0.3474	0.3295
FFA 26:0	0.6678	0.6159	0.5446	0.5205	0.4993	0.5822	0.5142	0.5846	0.4701
FFA 28:0	0.7117	0.6937	0.6049	0.6276	0.5708	0.6135	0.6096	0.602	0.6783
HexCer 18:1-22:0	0.0432	0.0196	0.0596	0.0104	0.0659	0.0383	0.088	0.0509	0.0474
HexCer 18:1-24:0	0.0355	0.0219	0.075	0.0214	0.0464	0.0493	0.0747	0.0388	0.0654
LPC 16:0+AcO	0.6023	0.427	0.3273	0.2112	0.4816	0.6429	0.6639	0.2861	0.6051
LPC 18:0+AcO	2.8001	3.2767	1.4453	0.7491	4.2857	5.2974	5.112	2.4139	4.7033
LPC 18:1+AcO	0.2968	0.2231	0.1004	0.0735	0.2949	0.3191	0.2692	0.1187	0.3629
LPE 16:0	0.1664	0.0461	0.0343	0.0218	0.0649	0.056	0.0668	0.0367	0.0625
LPE 18:0	0.8845	0.3603	0.1982	0.144	0.6239	0.4944	0.7256	0.3272	0.5571
LPE 20:4	0.1984	0.1627	0.1905	0.0964	0.1453	0.1743	0.2497	0.1688	0.3273
LPE 22:4	0.0283	0.0512	0.023	0.0101	0.0392	0.0529	0.0889	0.0504	0.0951
PC 16:0-16:0+AcO	5.4419	2.79	3.0275	3.0362	4.4933	4.9054	5.5604	2.4207	4.3823
PC 16:0-16:1+AcO	3.7831	1.3148	1.8433	1.4957	1.3742	0.8396	1.8757	1.4004	1.7207
PC 16:0-18:1+AcO	15.4768	9.4064	11.0421	6.4022	12.382	13.5892	12.8978	10.6671	13.9162
PC 16:0-18:2+AcO	19.6714	6.881	15.0697	7.408	11.3415	11.7003	15.47	8.3581	13.7654
PC 18:0-18:1+AcO	8.5142	11.6883	9.5915	4.1937	17.8081	25.0863	20.5702	18.2485	26.6941
PC 18:0-18:2+AcO	38.3158	26.1045	30.6161	15.1989	57.4898	52.848	62.6021	49.8364	59.9271
PC 18:0-20:2+AcO	1.0335	0.7412	0.6811	0.2896	1.2291	1.5183	1.5739	1.0503	1.9539
PC 18:0-20:3+AcO	1.4886	2.0097	1.3755	0.5727	3.0254	4.4765	4.5368	2.8386	5.1042
PC 18:1-18:1+AcO	5.4755	4.328	4.2891	2.4897	5.1635	7.2907	6.5771	5.2601	8.1709
PC 18:1-18:2+AcO	6.4021	2.0165	3.6302	1.6884	4.8993	4.4484	5.1716	3.2773	7.5919
PE 16:0-18:1	0.4657	0.45	0.3982	0.253	0.7491	0.5447	0.5299	0.4879	0.622
PE 16:0-18:2	0.8739	0.1867	0.0369	0.1988	0.503	0.6177	0.3759	0.347	0.2719
PE 18:0-18:1	2.9414	2.8735	2.933	1.4562	4.2512	4.2995	5.2581	5.5012	6.444
PE 18:0-18:2	5.2652	2.4802	2.4721	1.8258	4.8417	5.8765	4.748	7.4932	6.6406
PE 18:0-20:3	0.5061	0.5208	0.4085	0.2313	0.7637	1.5822	1.5664	0.961	1.6623
PE 18:0-20:4	2.0274	1.9562	2.9443	1.1734	3.9641	5.2628	4.5637	3.4463	7.3169
PE 18:0-22:4	0.248	0.2485	0.2684	0.1121	0.7712	0.4627	0.5916	0.4123	0.5469
PE 18:1-18:1	1.4407	0.6942	0.9162	0.7169	1.3062	1.7545	2.0498	1.7805	2.2747
PE 18:1-18:2	0.7049	0.1135	0.642	0.2127	0.2417	0.4967	0.2878	0.8153	0.6861
PE-O 18:0-18:2	0.3984	0.2385	0.4644	0.1406	1.2335	0.8588	0.7903	1.0192	0.9607
PE-P 16:0-18:1	0.2687	0.2336	0.2574	0.2797	0.2582	0.4139	0.6572	0.27	0.7033
PE-P 16:0-20:4	1.4403	0.6522	1.2783	0.9168	1.4913	1.3188	1.8061	0.714	2.1923
PE-P 16:0-22:4	0.4838	0.2027	0.2675	0.2577	0.4812	0.6653	0.9277	0.4095	1.2997
PE-P 16:0-22:5	0.1107	0.0256	0.304	0.0833	0.2194	0.1829	0.3108	0.0476	0.253
PE-P 18:0-18:1	1.67	1.5809	2.6795	1.2275	2.7116	3.7921	2.8727	4.145	3.568
PE-P 18:0-18:2	3.5306	4.5159	4.8829	2.0039	12.6755	10.1702	8.005	16.4204	11.0677
PE-P 18:0-20:2	0.1564	0.0666	0.1191	0.072	0.2148	0.2343	0.158	0.392	0.1077
PE-P 18:0-20:3	0.9291	1.3209	1.527	0.5596	3.1052	3.2947	3.763	4.4499	5.2182
PE-P 18:0-20:4	8.1765	6.5879	7.8124	5.2156	14.1828	17.5008	10.8196	18.721	16.1302
PE-P 18:0-20:5	0.6279	0.6079	0.4539	0.2717	0.796	1.6553	0.6776	0.4898	0.8249
PE-P 18:0-22:4	1.1495	1.7354	0.9661	0.5454	4.2749	4.1714	3.0285	4.1728	4.4566
PE-P 18:0-22:5	0.7353	0.8659	0.6969	0.3571	1.3825	1.6112	1.1362	1.4427	2.0197
PE-P 18:0-22:6	0.4266	0.1903	0.287	0.2317	0.528	0.6735	0.2942	0.2848	0.6489
PE-P 18:1-16:0	0.1289	0.0554	0.0681	0.0455	0.0823	0.0675	0.0702	0.013	0.0457
PE-P 18:1-18:1	0.3523	0.273	0.4149	0.1542	0.3833	0.8615	1.2329	0.2009	1.081
PE-P 18:1-20:4	1.6225	0.5715	0.4944	0.7063	0.9068	0.738	0.9594	0.5003	1.217
PI 18:0-18:1	1.5614	0.6419	1.4299	0.6625	1.5118	2.1684	0.6205	0.352	1.2711
PI 18:0-18:2	1.0937	0.855	1.2968	1.15	0.791	1.789	0.9831	0.7676	1.1318
PI 18:0-20:4	6.8823	7.1495	5.0216	2.3102	13.7142	20.1627	15.9825	13.6472	17.8105
SM 14:0	0.5293	0.2038	0.4574	0.4395	0.2838	0.3273	0.3185	0.2763	0.2634
SM 16:0	25.8733	11.3574	22.348	14.4888	24.2612	23.4336	24.4265	19.9995	17.7801
SM 18:0	4.9476	7.3347	4.6571	3.7774	13.0135	14.5761	13.4279	11.6378	10.9641
SM 18:1	0.3302	0.448	0.14	0.253	0.8162	0.9313	0.7434	0.7941	0.5913
SM 20:0	3.6768	6.1422	3.4488	3.3023	12.4836	15.2112	13.0156	9.5517	8.0159
SM 20:1	0.3295	0.532	0.2473	0.2078	0.9872	1.3607	1.0544	0.7535	0.6789
SM 22:0	6.0505	4.5669	5.4089	3.7124	7.3413	8.7065	7.8754	6.6561	8.6409
SM 22:1	1.1462	1.1594	1.0743	0.6416	1.9858	2.5822	2.6519	1.8674	1.5745
SM 24:1	18.7725	15.5406	20.7741	12.8701	21.7747	26.7926	27.0939	18.0716	21.8098
SM 26:1	0.142	0.1389	0.2085	0.1119	0.2081	0.2236	0.2317	0.1909	0.2466
TAG 40:0-FA14:0	46.6523	24.7689	28.2243	37.4933	59.791	98.2296	47.7702	24.9641	45.2774
TAG 40:0-FA16:0	113.188	74.1775	67.3184	87.2194	159.49	298.045	125.05	76.8171	135.732
TAG 42:0-FA14:0	142.084	64.6998	77.7625	101.281	163.947	208.115	127.92	85.6012	120.808
TAG 42:0-FA16:0	262.57	180.174	168.928	204.832	388.516	634.524	310.378	177.221	310.369
TAG 42:1-FA14:0	133.05	56.6873	75.4684	101.411	130.215	181.057	127.636	54.8476	94.7176
TAG 42:1-FA16:0	314.856	169.2	194.223	242.785	364.072	592.396	317.57	132.675	285.491
TAG 42:1-FA16:1	146.293	61.7824	85.3398	110.118	136.546	200.768	134.667	50.932	96.3183
TAG 42:1-FA18:1	239.732	150.693	137.235	188.292	314.517	531.004	287.135	184.854	278.745
TAG 42:2-FA18:2	80.6933	43.724	47.3582	54.3551	86.8139	173.898	85.6707	67.6007	79.5073
TAG 44:0-FA14:0	553.657	311.209	309.755	398.141	687.937	763.606	541.722	392.832	519.028
TAG 44:0-FA16:0	552.276	347.499	338.746	401.793	706.32	845.338	597.686	418.246	562.851
TAG 44:0-FA18:0	26.4062	34.7392	17.4933	21.201	62.9316	96.8872	47.4221	52.3002	62.0284
TAG 44:1-FA14:0	835.117	292.362	377.884	540.395	701.136	781.576	675.602	317.579	506.032
TAG 44:1-FA16:0	740.269	412.307	405.303	514.19	863.998	1194.22	818.377	374.517	650.598
TAG 44:1-FA16:1	682.605	244.419	332.487	464.213	577.146	676.252	593.55	251.611	426.607
TAG 44:1-FA18:1	528.548	384.423	343.063	419.372	811.923	1137.56	782.127	406.385	629.688
TAG 44:2-FA14:0	181.949	46.1787	90.8471	136.78	126.298	151.881	136.386	46.5997	83.0691
TAG 44:2-FA16:0	403.748	203.451	256.29	314.082	486.922	747.511	469.102	173.662	322.38
TAG 44:2-FA16:1	438.288	141.805	223.437	321.155	329.924	419.416	375.45	111.197	235.377
TAG 44:2-FA18:1	515.435	262.629	291.303	402.437	593.01	891.297	595.582	232.634	435.902
TAG 44:2-FA18:2	276.063	132.572	178.206	204.087	333.909	492.594	314.734	164.148	228.606
TAG 44:3-FA18:2	161.014	66.2799	102.133	116.699	141.471	224.354	144.747	63.3789	98.6482
TAG 45:0-FA14:0	21.4527	12.3974	11.8553	15.8401	25.1355	24.9906	20.4964	14.3191	18.3506
TAG 45:0-FA16:0	38.128	24.5382	24.076	28.9479	46.6219	57.5412	42.8691	26.601	36.6505
TAG 45:1-FA16:0	43.1858	25.878	25.0436	30.3331	48.8533	62.3659	51.1647	24.8466	35.0715
TAG 45:1-FA18:1	37.4147	26.9903	23.0279	28.0597	53.1582	68.5296	54.4519	30.2887	40.0412
TAG 46:0-FA14:0	544.445	386.391	354.228	436.458	682.111	796.669	548.537	446.21	614.404
TAG 46:0-FA16:0	1420.3	1009.25	945.533	1074.89	1610.18	1961.15	1465.13	1042.15	1449.56
TAG 46:0-FA18:0	44.0256	43.26	26.7561	38.6896	71.1195	93.9231	58.0298	67.8756	76.4319
TAG 46:1-FA14:0	1865.19	1140.74	1085.27	1350.98	1980.97	2207.53	1885.57	1215.13	1604.52
TAG 46:1-FA16:0	1902.63	1150.94	1231.28	1359.72	1956.22	2348.46	1880.26	1101.83	1577.36
TAG 46:1-FA16:1	1799.65	1040.74	1090.41	1273.82	1761.71	2044.26	1758.63	1049.95	1468.33
TAG 46:1-FA18:0	55.12	76.8878	37.5931	45.8005	136.014	176.2	109.242	107.466	123.189
TAG 46:1-FA18:1	1278.47	891.289	801.361	920.571	1617.02	1921.46	1534.56	992.91	1320.12
TAG 46:2-FA14:0	1618.51	592.103	829.969	1138.98	1289.4	1563.62	1463.54	659.253	1016.17
TAG 46:2-FA16:0	1058.33	397.553	598.725	719.754	856.705	1107.62	922.264	354.964	619.268
TAG 46:2-FA16:1	2442.39	976.257	1346.22	1678.71	1927.81	2255.35	2163.24	807.097	1488.46
TAG 46:2-FA18:1	1242.44	751.193	751.126	906.898	1480.29	1893.66	1583.55	755.22	1139.66
TAG 46:2-FA18:2	906.931	434.954	579.304	608.608	888.335	1201.85	884.45	544.676	677.588
TAG 46:3-FA14:0	187.353	49.0513	102.66	128.708	119.665	157.268	144.179	55.7587	86.2665
TAG 46:3-FA16:0	118.649	43.8707	75.9034	82.6708	108.645	160.056	127.395	41.9002	72.6409
TAG 46:3-FA16:1	961.979	202.971	399.543	625.654	496.812	678.737	578.355	143.583	372.312
TAG 46:3-FA18:1	548.293	288.065	330.514	413.095	658.833	954.143	729.537	298.221	463.395
TAG 46:3-FA18:2	582.804	220.197	356.003	377.295	528.484	768.722	582.864	263.853	376.283
TAG 46:3-FA18:3	55.2669	18.5712	39.4236	41.6093	45.4596	68.4306	53.6108	22.8334	31.8031
TAG 46:4-FA18:2	130.734	51.1333	91.5393	93.7456	111.766	164.642	133.005	54.3092	78.0682
TAG 47:0-FA14:0	42.8649	26.9189	22.5068	30.3307	58.3066	63.6753	51.9705	34.1809	48.8317
TAG 47:0-FA16:0	240.208	133.118	140.842	156.066	268.715	315.294	260.966	147.189	229.293
TAG 47:0-FA17:0	71.5219	46.2573	36.1726	54.948	99.4681	119.379	92.7114	56.7901	84.782
TAG 47:1-FA14:0	113.143	63.9438	64.6292	83.2835	118.806	137.177	117.026	65.1688	94.0742
TAG 47:1-FA16:0	202.943	122.939	120.236	144.582	223.111	269.42	214.896	108.531	163.065
TAG 47:1-FA16:1	120.403	53.8993	64.6908	81.7243	103.555	116.119	107.149	52.7685	68.3229
TAG 47:1-FA17:0	40.9781	24.4626	22.9102	30.6321	42.2879	51.5961	45.514	24.1879	31.5111
TAG 47:1-FA18:1	145.707	89.1988	83.4589	100.055	173.414	195.844	166.54	94.6129	120.914
TAG 47:2-FA14:0	76.5563	30.0201	40.5113	50.525	66.5509	78.9959	75.6668	36.9201	52.3557
TAG 47:2-FA16:1	182.809	63.173	85.5868	118.422	130.896	152.439	157.712	57.9905	94.7938
TAG 47:2-FA18:1	98.2601	53.3957	50.358	63.1606	110.836	130.868	129.731	54.822	80.3795
TAG 47:2-FA18:2	87.0438	34.709	49.3047	56.469	77.6618	94.7807	87.8292	45.7445	54.8968
TAG 48:0-FA14:0	163.378	139.518	94.0929	133.47	219.157	280.738	183.658	175.185	242.819
TAG 48:0-FA16:0	2140.49	1517.69	1448.33	1554.65	2318.06	2691.59	2129.84	1398.77	2097.8
TAG 48:0-FA18:0	353.705	314.348	212.07	285.775	510.76	611.042	408.703	390.317	539.482
TAG 48:1-FA14:0	1773.56	1418.65	1266.61	1402.3	2032.96	2464.96	2010.42	1434.13	1715.05
TAG 48:1-FA16:0	3030.61	2345.39	2164.19	2270.28	3115.32	3686.37	3230.43	2208.31	2671.32
TAG 48:1-FA16:1	1394.19	898.818	932.446	1003.53	1269.74	1518.59	1359.91	859.461	1047.94
TAG 48:1-FA18:0	208.77	183.721	132.112	171.014	290.532	357.257	273.844	244.348	252.937
TAG 48:1-FA18:1	2777.02	2232.43	1955.03	2161.72	2966.36	3612.49	3067.7	2128.16	2559.87
TAG 48:2-FA14:0	2385.78	1553.68	1481.79	1702.52	2401.53	2926.27	2508.06	1710.41	2048.75
TAG 48:2-FA16:0	2913.34	1893.7	1988.74	2145.43	2793.51	3345.73	2933.8	1759.99	2363.42
TAG 48:2-FA16:1	3113.54	2078.24	1987.43	2221.86	2951.16	3441.16	3196.22	1955.02	2454.26
TAG 48:2-FA18:0	67.2089	55.6998	43.5751	54.1887	90.9526	112.772	93.4612	75.8528	84.1277
TAG 48:2-FA18:1	2670.01	1873.23	1719.13	1931.33	2740.33	3245.92	2929.43	1871.26	2345.06
TAG 48:2-FA18:2	1731.97	1305.23	1314.6	1400.99	1868.09	2433.58	1879.3	1397.01	1676.85
TAG 48:3-FA14:0	1503.85	632.798	889.443	1020.61	1245.73	1511.25	1526.51	761.15	981.153
TAG 48:3-FA16:0	950.061	403.024	608.275	711.661	820.376	1084.97	885.965	433.23	620.398
TAG 48:3-FA16:1	3748.99	1564.59	2093.19	2612.9	2918.77	3572.33	3266.66	1384.99	2317.45
TAG 48:3-FA18:1	1782.6	773.851	945.302	1224.18	1640.19	1970.04	1804.04	782.245	1204.84
TAG 48:3-FA18:2	2145.76	971.321	1331.96	1465.14	1860.35	2298.5	2068.67	1114.31	1438.47
TAG 48:3-FA18:3	331.48	171.887	232.739	283.244	338.629	479.063	369.986	181.309	259.168
TAG 48:4-FA14:0	126.93	38.9967	79.2857	91.3832	87.4534	133.01	122.37	44.0123	66.4708
TAG 48:4-FA16:0	101.379	37.5537	73.5189	76.796	81.393	142.337	107.314	37.4843	59.1673
TAG 48:4-FA16:1	648.949	132.042	305.449	400.54	330.206	425.027	438.573	129.952	242.129
TAG 48:4-FA18:1	185.525	66.7164	108.168	125.703	159.044	217.785	210.815	73.7318	109.915
TAG 48:4-FA18:2	727.506	162.065	368.919	431.575	380.801	562.62	533.329	190.099	293.585
TAG 48:4-FA18:3	234.128	65.844	154.351	182.397	148.809	205.591	196.561	73.4055	110.695
TAG 48:4-FA20:4	31.0147	17.2605	35.5327	41.3508	31.8905	72.636	37.887	13.5382	22.339
TAG 48:5-FA18:2	38.661	11.624	25.8612	24.6588	25.5669	40.1926	37.0493	12.8628	17.5126
TAG 48:5-FA18:3	38.2571	8.8143	24.2213	28.9648	19.8511	31.2358	28.0151	8.4133	14.6144
TAG 49:0-FA16:0	484.984	339.827	270.09	317.701	737.386	936.156	728.761	444.347	621.123
TAG 49:0-FA17:0	281.316	206.699	159.086	189.502	452.096	582.552	435.25	266.628	378.764
TAG 49:0-FA18:0	133.261	109.08	73.375	90.8523	245.155	323.74	242.03	187.273	212.861
TAG 49:1-FA14:0	145.677	106.284	79.4675	100.662	199.29	259.608	219.316	138.184	161.523
TAG 49:1-FA16:0	1031.93	657.148	599.86	670.413	1143.02	1397.62	1269.51	684.279	842.559
TAG 49:1-FA16:1	196.668	112.046	101.564	120.479	194.976	223.293	228.239	124.165	150.064
TAG 49:1-FA17:0	392.291	244.454	206.263	245.067	465.946	573.037	503.771	298.202	363.867
TAG 49:1-FA18:1	992.957	612.78	577.211	621.713	1094.73	1296.52	1161.98	656.561	825.362
TAG 49:2-FA14:0	161.727	87.4549	88.1232	97.3867	200.213	206.157	209.182	116.237	139.284
TAG 49:2-FA16:0	569.387	265.644	318.51	329.539	501.372	603.605	573.318	298.433	370.547
TAG 49:2-FA16:1	492.798	213	245.951	283.831	432.781	442.899	467.735	210.271	291.749
TAG 49:2-FA17:0	145.524	70.7463	78.6277	96.9733	141.731	168.001	164.865	87.4609	107.5
TAG 49:2-FA18:1	653.067	332.173	318.463	395.773	646.642	672.744	669.522	360.74	456.258
TAG 49:2-FA18:2	366.644	182.359	266.59	237.402	375.398	444.698	386.859	234.53	257.497
TAG 49:3-FA16:0	70.1657	31.553	46.4593	42.6678	63.8592	87.9846	73.6523	40.044	43.4868
TAG 49:3-FA16:1	388.772	109.907	164.506	201.974	246.241	278.704	300.396	112.834	168.98
TAG 49:3-FA18:2	276.758	93.6774	144.729	150.029	212.113	242.519	242.61	120.294	135.072
TAG 49:3-FA18:3	18.9159	8.5518	13.6302	13.3158	16.9106	25.8455	20.1445	11.3502	12.1638
TAG 50:0-FA14:0	75.7662	77.7331	40.3781	57.5293	140.996	179.123	114.15	124.008	156.351
TAG 50:0-FA16:0	2507.8	1993.52	1599.71	1802.46	3207	3707.96	2964.79	2103.05	2991.14
TAG 50:0-FA18:0	2184.65	1846.52	1425.4	1613.06	2954.39	3528.03	2683.95	2008.61	2773.23
TAG 50:1-FA14:0	490.726	484.729	299.865	382.589	716.435	933.606	694.459	662.867	709.973
TAG 50:1-FA16:0	4887.29	3863.31	3488.77	3623.39	4975.91	5927.64	5200.19	3482.14	4269.08
TAG 50:1-FA16:1	510.084	433.557	335.291	390.825	571.184	712.274	634.079	466.858	573.346
TAG 50:1-FA18:0	1492.48	1404.18	990.856	1142.91	1902.56	2410.25	2000.92	1596.43	1880.26
TAG 50:1-FA18:1	4642.97	3680.41	3269.35	3366.13	4776.56	5728.89	4995.26	3340.47	4121.88
TAG 50:1-FA20:1	65.7106	48.192	36.7992	40.2891	78.9628	93.5569	62.2586	50.7257	60.7653
TAG 50:2-FA14:0	1628.47	1303.39	967.083	1150.49	1789.68	2143.95	1880.68	1519.69	1577.44
TAG 50:2-FA16:0	4685.8	3619.69	3357.34	3403.41	4706.72	5607.66	4886.67	3328.71	4003.72
TAG 50:2-FA16:1	3237.8	2444.73	2177.2	2357	3146.89	3654.41	3404.7	2211.37	2684.09
TAG 50:2-FA18:0	510.741	460.188	325.853	416.674	613.399	779.36	682.124	566.514	612.111
TAG 50:2-FA18:1	4196.59	3396.56	2899.52	3072.36	4230.9	4962.15	4580	3128.16	3736.6
TAG 50:2-FA18:2	2160.13	1700.57	1646.18	1694.34	2192.22	2793.94	2211.09	1630.87	1966.36
TAG 50:2-FA20:2	27.6396	22.4609	18.8713	22.9424	34.3945	46.5588	30.2484	21.1497	30.7525
TAG 50:3-FA14:0	1684.26	1268.38	1110.83	1159.2	1771.78	2201.47	1883.36	1509.24	1568.22
TAG 50:3-FA16:0	3141.24	2129.16	2155.62	2179.29	2952.61	3583.77	3233.46	2068.02	2469.2
TAG 50:3-FA16:1	4481.91	3092.8	2888.45	3115.23	4121.49	4894.88	4509.01	2866.71	3521.92
TAG 50:3-FA18:0	110.928	94.3902	72.2022	88.1935	143.864	194.073	153.466	136.591	135.197
TAG 50:3-FA18:1	4145.78	2856.58	2565.11	2855.94	4018.13	4717.6	4264.2	2822.52	3345.14
TAG 50:3-FA18:2	3195.14	2276.93	2235.3	2271.73	3088.98	3693.7	3279.45	2317.93	2595.43
TAG 50:3-FA18:3	346.27	252.084	266.6	288.956	394.836	588.099	417.102	259.614	333.428
TAG 50:3-FA20:3	35.6071	32.6375	28.0191	35.4464	54.488	87.5347	56.8478	26.8412	45.8847
TAG 50:4-FA14:0	740.371	289.143	438.607	432.476	623.244	881.802	732.856	460.691	480.469
TAG 50:4-FA16:0	389.818	179.351	273.013	276.305	364.179	497.506	464.784	207.704	269.164
TAG 50:4-FA16:1	2544.72	849.727	1366.7	1547.93	1815.38	2287.16	2250.31	955.596	1373.01
TAG 50:4-FA18:1	994.626	369.772	520.501	608.67	800.534	1032.46	991.734	475.538	613.564
TAG 50:4-FA18:2	2408.33	828.029	1421.02	1477.45	1742.83	2259.36	2096.38	1126.18	1384.71
TAG 50:4-FA18:3	577.307	241.112	358.452	396.473	456.061	667.361	623.208	309.137	344.272
TAG 50:4-FA20:3	28.0055	15.527	18.8048	23.4817	30.261	44.998	39.4545	14.3223	22.7865
TAG 50:4-FA20:4	141.568	93.3305	152.361	179.818	171.446	370.185	201.59	83.1713	146.667
TAG 50:5-FA14:0	96.763	35.5433	71.202	72.6319	81.2941	149.179	115.345	46.2214	59.8834
TAG 50:5-FA16:0	50.6973	22.0561	41.8721	42.003	47.8488	102.37	67.8821	20.7985	34.3629
TAG 50:5-FA16:1	242.093	55.249	131.907	157.612	133.767	194.75	197.784	57.8622	92.5994
TAG 50:5-FA18:1	118.345	40.2066	67.0713	76.8781	90.2943	145.363	139.477	47.2864	65.512
TAG 50:5-FA18:2	293.982	65.9015	168.665	169.889	163.588	249.501	244.792	101.914	112.161
TAG 50:5-FA18:3	269.318	60.3711	146.553	177.076	146.254	230.528	222.597	80.594	101.683
TAG 50:5-FA20:4	101.028	42.4152	109.224	128.348	81.4639	180.912	129.157	31.9703	55.5106
TAG 50:5-FA20:5	35.6432	31.846	56.618	58.0313	62.3181	165.059	84.0047	20.3388	48.7598
TAG 50:6-FA20:4	23.0459	8.5389	25.4018	31.4803	16.0195	36.2785	26.7099	6.0197	10.4368
TAG 51:0-FA16:0	132.021	117.103	66.638	77.2368	300.324	418.505	305.48	230.372	286.503
TAG 51:0-FA17:0	113.989	113.132	59.4238	70.4586	288.603	425.393	288.692	241.443	289.598
TAG 51:0-FA18:0	180.625	188.598	93.2858	109.143	468.197	663.913	449.212	404.577	465.374
TAG 51:1-FA16:0	977.238	786.637	552.157	611.622	1378.83	1805.37	1551.19	969.804	1075.42
TAG 51:1-FA17:0	980.043	779.857	571.32	624.353	1393.89	1822.56	1658.59	980.354	1095.68
TAG 51:1-FA18:0	411.88	383.92	229.629	270.684	728.552	1008.12	801.88	633.788	624.93
TAG 51:1-FA18:1	1423.01	1155.2	826.843	934.156	1989.1	2614.67	2199.64	1400.87	1609.24
TAG 51:2-FA16:0	1120.35	735.145	646.542	697.52	1459.9	1795.68	1574.27	928.495	1072.65
TAG 51:2-FA16:1	415.216	226.94	197.862	233.908	444.896	502.069	552.752	297.669	337.805
TAG 51:2-FA17:0	789.407	445.895	435.825	463.204	900.783	1118.63	1015.6	628.629	635.169
TAG 51:2-FA18:1	2149.36	1308.93	1245.44	1278.25	2373.47	2733.39	2631.01	1515.61	1749.25
TAG 51:2-FA18:2	510.424	298.337	330.911	300.443	652.92	785.647	670.843	484.136	466.628
TAG 51:3-FA16:1	550.571	253.276	247.815	302.632	525.923	571.034	652.642	296.823	347.499
TAG 51:3-FA17:0	220.992	91.9935	114.965	120.514	197.064	224.267	235.554	130.994	136.462
TAG 51:3-FA18:2	799.739	393.616	473.493	481.637	830.631	920.555	943.535	497.492	532.129
TAG 51:3-FA18:3	15.3625	9.9725	10.9835	10.7699	18.9533	25.231	20.9642	13.9678	14.1674
TAG 51:4-FA16:1	240.106	71.6845	115.683	120.631	180.322	207.573	236.247	103.096	116.999
TAG 51:4-FA18:2	383.468	112.686	207.13	192.946	267.113	327.578	335.747	176.067	191.991
TAG 51:4-FA18:3	44.5445	20.9256	29.728	29.56	39.7711	57.2543	49.8023	29.6661	30.7316
TAG 51:4-FA20:4	4.1527	4.1747	5.7009	5.3396	5.3751	8.9324	6.4761	2.9097	4.21
TAG 51:5-FA18:2	44.6413	12.1378	27.1516	22.3482	26.3786	40.5709	38.9798	20.344	18.3009
TAG 51:5-FA18:3	27.9835	7.1333	17.477	15.7974	17.0638	26.2955	25.2914	10.91	11.0898
TAG 52:0-FA16:0	602.465	749.408	313.516	453.274	1538.24	2112.85	1411.1	1434.21	1688.39
TAG 52:0-FA18:0	1595.03	1987.59	921.215	1216.3	3443.09	4565.42	3348.82	3061.98	3520.58
TAG 52:0-FA20:0	107.006	73.1307	53.1688	57.7065	160.582	229.615	162.773	106.261	142.773
TAG 52:1-FA16:0	3600.41	3120.96	2353.61	2542.21	4422.27	5470.61	4646.1	3364.08	3835.45
TAG 52:1-FA16:1	134.765	130.834	79.7122	97.7033	197.559	261.944	228.048	209.777	207.825
TAG 52:1-FA18:0	4655.35	4006.36	3126.78	3308.36	5512.4	6709.57	5849.18	4284.33	4802.08
TAG 52:1-FA18:1	4543.48	3858.36	3030.32	3243.59	5386.03	6607.54	5681.83	4153.85	4644.58
TAG 52:1-FA20:0	108.682	59.5385	54.8945	62.4509	92.5516	122.45	112.921	64.9981	76.7637
TAG 52:1-FA20:1	330.234	246.827	187.685	199.131	403.769	492.045	370.027	232.199	292.874
TAG 52:2-FA14:0	51.7626	46.2419	29.1205	35.5958	65.935	78.3433	67.6657	50.4457	55.3274
TAG 52:2-FA16:0	5668.04	4598.7	3920.97	4030.17	6108.32	7329.23	6479.6	4613.36	5293.61
TAG 52:2-FA16:1	1007.5	891.398	626.422	743.407	1128.17	1324.93	1341.68	1006.66	1066.36
TAG 52:2-FA18:0	3028.04	2606.56	2032.02	2129.66	3545.71	4392.22	3899.85	2959.8	3228.87
TAG 52:2-FA18:1	6143.85	4914.93	4393.96	4452.66	6371.89	7722.62	6922.65	4815.9	5531.74
TAG 52:2-FA18:2	1926.82	1583.96	1366.51	1410.49	2238.55	2858.14	2423.56	1847.27	2037.47
TAG 52:2-FA20:0	24.0164	13.2261	13.2838	15.2768	19.8103	25.5108	22.967	15.1465	16.1163
TAG 52:2-FA20:1	193.765	152.75	107.522	123.989	213.223	249.094	229.365	144.456	170.034
TAG 52:2-FA20:2	75.0231	69.4476	55.5974	57.4635	97.2413	130.267	92.1229	56.4962	82.592
TAG 52:3-FA14:0	38.7834	39.0824	28.815	30.1874	58.1976	77.6814	54.4445	45.2081	46.4478
TAG 52:3-FA16:0	4389.87	3480.28	3217.53	3100.59	4565.61	5593.34	4851.09	3521.49	3903.95
TAG 52:3-FA16:1	3140.33	2367.25	1975.16	2123.59	3164.95	3605.49	3528.95	2424.54	2667.55
TAG 52:3-FA18:0	789.279	743.865	543.038	615.252	1092.62	1318.71	1168.41	970.981	979.678
TAG 52:3-FA18:1	6062.74	4897.72	4296.72	4349.9	6269	7277.46	6631.68	4673.24	5349.51
TAG 52:3-FA18:2	3909.99	3049.42	2910.28	2818.36	4004.07	4979.91	4317.04	3061.23	3451.33
TAG 52:3-FA18:3	183.995	159.945	130.216	132.999	278.648	402.19	309.457	254.268	258.712
TAG 52:3-FA20:0	15.1989	11.2843	11.6945	11.4984	18.1018	22.5933	17.9886	12.4793	13.4324
TAG 52:3-FA20:1	64.1732	46.1694	37.0232	39.919	66.2898	75.8235	67.7769	45.2281	50.9961
TAG 52:3-FA20:2	95.2594	83.3575	69.2713	72.282	115.364	142.328	118.145	76.883	94.6176
TAG 52:3-FA20:3	84.9462	98.2925	67.2757	75.601	151.079	244.127	165.73	85.0822	119.955
TAG 52:4-FA14:0	55.5581	51.9732	40.1262	44.6105	79.5313	114.629	87.7352	50.7776	67.9436
TAG 52:4-FA16:0	3055.12	2145.79	2236.96	2045.99	3084.83	3906.77	3338.57	2229.67	2510
TAG 52:4-FA16:1	3344.28	2251.33	2151.85	2157.3	3102.71	3668.97	3544.06	2376.11	2612.46
TAG 52:4-FA18:0	119.51	87.9766	70.9664	80.577	148.688	220.298	182.871	134.321	137.989
TAG 52:4-FA18:1	4263.28	2916.99	2758.09	2802.8	4076.55	4793.16	4600.14	3054.18	3388.63
TAG 52:4-FA18:2	4572.17	3135.48	3125.09	3033.22	4256.31	5136.93	4663.42	3249.41	3591.7
TAG 52:4-FA18:3	1149.75	764.75	828.582	814.09	1243.05	1591.88	1372.7	899.819	1018.41
TAG 52:4-FA20:0	17.5191	10.5623	11.862	11.2931	16.751	22.7626	18.6833	13.4958	14.4752
TAG 52:4-FA20:2	61.3514	44.6038	40.9947	42.524	66.0135	81.5026	80.9455	42.6424	53.474
TAG 52:4-FA20:3	125.123	101.902	88.2322	101.021	164.236	233.577	196.305	92.8105	129.21
TAG 52:4-FA20:4	331.983	299.203	311.394	359.92	449.354	876.686	511.502	284.791	335.582
TAG 52:4-FA22:4	30.7849	23.4949	24.1129	27.362	41.1584	61.2749	36.1525	20.6512	30.5801
TAG 52:5-FA14:0	70.7583	55.1328	65.9889	78.0467	99.7795	188.087	129.631	56.8664	72.8735
TAG 52:5-FA16:0	940.723	492.433	714.697	652.413	927.595	1361.82	1113.65	647.863	734.102
TAG 52:5-FA16:1	2498.47	1087.99	1479.38	1463.17	1891.95	2377.76	2448.89	1387.53	1444.68
TAG 52:5-FA18:1	1127.38	524.321	665.028	731.484	1007.37	1287.27	1310.91	660.832	763.312
TAG 52:5-FA18:2	3353.75	1402.14	2060.48	1968.45	2529.36	3258.63	3145.23	1890.94	1974.07
TAG 52:5-FA18:3	1608.39	667.21	977.375	975.031	1239.51	1760.62	1682	858.971	970.63
TAG 52:5-FA20:3	78.3997	43.085	48.7468	61.1053	80.8957	120.185	113.166	43.1815	62.2109
TAG 52:5-FA20:4	587.786	375.236	563.517	625.699	598.982	1165.37	859.617	337.826	484.472
TAG 52:5-FA20:5	42.1111	70.4621	68.7816	69.8432	92.474	194.375	108.384	47.2396	87.2929
TAG 52:5-FA22:5	55.2503	48.5519	56.7194	58.6236	81.9539	164.321	99.6838	42.1133	61.5431
TAG 52:6-FA14:0	33.2598	20.6749	37.4324	40.5954	37.7982	79.5904	59.4093	19.6707	28.8057
TAG 52:6-FA16:0	97.2113	54.2944	88.5032	86.5958	116.633	218.784	154.845	53.2126	83.8929
TAG 52:6-FA16:1	423.932	126.542	277.098	278.663	269.459	435.795	422.79	146.895	183.767
TAG 52:6-FA18:1	132.566	57.7993	92.6312	97.4549	121.431	211.038	183.211	59.7172	86.0294
TAG 52:6-FA18:2	394.195	110.567	248.59	225.065	231.768	362.876	348.461	159.037	162.409
TAG 52:6-FA18:3	400.561	101.568	247.498	244.344	216.776	336.538	327.207	141.011	157.53
TAG 52:6-FA20:4	255.764	111.601	240.951	277.431	201.397	404.815	335.227	95.9135	140.88
TAG 52:6-FA20:5	168.188	141.971	221.481	238.173	237.031	526.204	394.63	82.1317	196.085
TAG 52:6-FA22:6	120.122	159.142	182.864	206.606	233.821	560.402	290.071	95.9658	209.109
TAG 52:7-FA16:0	58.0358	43.8963	43.8391	44.834	120.539	192.05	122.963	54.3763	93.7987
TAG 52:7-FA18:1	12.5	4.5635	9.3539	8.3705	8.944	17.8898	15.089	4.8807	6.9321
TAG 52:7-FA20:5	60.6875	29.9204	73.8788	77.9391	56.2083	134.904	101.745	18.9226	43.5676
TAG 52:7-FA22:6	73.7603	48.3747	100.149	126.416	82.4344	204.393	125.77	27.1613	59.4539
TAG 52:8-FA16:1	26.9548	16.1361	19.7782	20.6541	36.5834	51.5943	49.2316	16.8474	25.7988
TAG 53:0-FA16:0	12.0548	8.878	5.1926	5.7062	22.1153	37.528	23.3927	23.4007	22.5012
TAG 53:1-FA16:0	93.4307	75.5937	47.4611	51.187	174.659	248.93	186.311	137.819	139.658
TAG 53:1-FA17:0	166.956	184.02	89.8978	107.971	445.999	664.486	491.582	487.596	389.769
TAG 53:1-FA18:0	284.362	295.683	149.431	175.194	749.04	1059.7	822.581	819.826	655.105
TAG 53:1-FA18:1	358.955	316.157	181.958	200.631	764.018	1089.8	916.37	756.89	687.124
TAG 53:2-FA16:0	238.616	162.528	130.852	137.74	336.299	454.653	372.497	235.307	254.337
TAG 53:2-FA17:0	864.495	725.725	507.161	521.553	1455.15	1935.39	1675.76	1189.87	1137.68
TAG 53:2-FA18:1	1852.37	1530.48	1144.09	1146.92	2822.73	3567.23	3258.54	2193.54	2175.91
TAG 53:2-FA18:2	151.8	110.545	89.3198	81.9748	255.984	368.929	293.505	275.319	217.369
TAG 53:3-FA16:0	123.181	74.1229	72.6589	69.6345	166.792	218.68	174.949	113.399	115.344
TAG 53:3-FA17:0	828.315	513.2	518.798	469.601	1070.3	1313.71	1240.88	884.851	795.59
TAG 53:3-FA18:2	706.181	439.756	438.111	413.841	914.012	1195.07	1097.11	778.478	703.714
TAG 53:4-FA16:0	14.9006	10.6434	9.7061	10.315	19.8929	26.6744	21.9777	15.4671	14.8004
TAG 53:4-FA17:0	196.795	80.9807	117.005	94.1615	182.034	245.6	213.067	163.55	127.901
TAG 53:4-FA18:2	703.874	307.122	383.475	346.575	667.166	829.066	828.692	524.554	464.113
TAG 53:4-FA18:3	32.6278	20.4561	23.8666	21.151	39.5267	52.6754	45.958	34.6498	29.497
TAG 53:4-FA20:4	4.4918	4.4663	5.4392	5.5306	6.3735	12.0465	7.3541	3.8984	5.6939
TAG 53:5-FA20:4	10.8901	9.1235	11.655	12.99	12.6906	22.4166	17.5054	7.3992	9.3123
TAG 53:6-FA20:4	10.798	5.9289	10.8921	11.5441	9.8429	19.0832	16.5764	5.5605	7.0885
TAG 54:0-FA16:0	18.6132	17.3675	7.5968	9.5239	43.9459	81.8675	45.6814	53.251	51.7637
TAG 54:0-FA18:0	131.934	243.952	59.4492	93.1396	698.902	1204.02	558.845	1255.94	1000.89
TAG 54:1-FA16:0	237.637	229.458	110.062	134.383	397.355	609.176	489.075	348.283	352.351
TAG 54:1-FA18:0	2144.01	2718.07	1109.23	1438.56	4217	5576.42	4422.14	4027.28	3833.8
TAG 54:1-FA18:1	1290.3	1667.87	675.623	896.774	2830.06	3890.71	3107.26	3030.32	2766.01
TAG 54:1-FA20:0	312.35	271.314	150.62	167.679	493.314	723.543	641.481	416.112	393.871
TAG 54:1-FA20:1	172.911	235.517	84.6736	116.629	433.971	619.802	456.144	375.963	370.207
TAG 54:2-FA16:0	553.158	440.125	301.177	316.098	680.744	847.786	739.835	455.539	491.333
TAG 54:2-FA18:0	4819.71	4347.6	3112.6	3336.36	6107.57	7439.33	6524.89	5186.46	5441.38
TAG 54:2-FA18:1	5372.2	4657.73	3598.13	3787.32	6142.18	7528.17	6666.43	4983.13	5410.9
TAG 54:2-FA18:2	616.08	649.801	341.776	391.429	1068.53	1554.54	1164.13	1339.25	1130.6
TAG 54:2-FA20:0	189.955	111.667	95.4767	99.1602	182.207	249.721	251.33	160.917	156.544
TAG 54:2-FA20:1	870.5	682.344	480.977	528.771	1068.32	1298.06	1157.83	664.679	791.218
TAG 54:2-FA20:2	63.9502	65.4465	37.5263	42.7703	107.676	154.289	112.265	88.2565	98.4343
TAG 54:3-FA16:0	296.87	247.449	213.606	212.121	372.2	496.63	384.352	257.222	296.989
TAG 54:3-FA16:1	129.922	84.8851	66.1591	74.3142	124.504	148.477	149.941	94.0921	100.067
TAG 54:3-FA18:0	3688.99	3025.25	2438.71	2526.72	4270.24	5397.89	4585.36	3737.01	3780.7
TAG 54:3-FA18:1	6862.97	5596.61	4698.24	4824.13	7452.7	8757.81	8145.32	5925.26	6416.84
TAG 54:3-FA18:2	2877.32	2367.43	1932.59	1996.72	3263.62	4244.03	3637.37	2931.58	2963.84
TAG 54:3-FA18:3	29.5824	32.4252	18.0396	21.2413	62.1295	101.707	66.8648	87.8353	66.2632
TAG 54:3-FA20:1	335.733	245.446	198.261	194.869	337.926	419.705	363.406	237.58	264.843
TAG 54:3-FA20:2	210.79	182.274	147.656	149.385	275.053	341.159	267.542	171.161	212.045
TAG 54:3-FA20:3	39.4409	54.5714	27.3756	30.328	93.2883	174.607	107.324	85.2332	89.9679
TAG 54:4-FA16:0	294.276	252.983	195.769	217.393	395.709	576.867	453.845	262.069	315.843
TAG 54:4-FA16:1	125.586	94.6693	72.7265	81.3713	134.857	158.917	159.744	105.392	113.946
TAG 54:4-FA18:0	1637.49	1307.9	1139.82	1099.97	2073.5	2690.96	2179.39	1955.09	1833.41
TAG 54:4-FA18:1	5431.75	4177.8	3743.44	3736.7	5731.47	6764.31	6188.57	4597.94	4890.52
TAG 54:4-FA18:2	4361.3	3204.63	2903.48	2916.85	4496.03	5330.25	4868.35	3757.59	3824.37
TAG 54:4-FA18:3	406.349	359.721	258.373	276.09	622.154	837.985	677.424	639.097	557.438
TAG 54:4-FA20:1	84.605	60.8781	52.2384	49.5333	89.4491	104.496	98.8557	66.4644	68.5951
TAG 54:4-FA20:2	159.295	122.354	106.343	102.582	193.277	239.577	212.018	123.457	149
TAG 54:4-FA20:3	249.736	250.248	174.2	199.458	416.098	603.29	493.301	239.424	326.802
TAG 54:4-FA20:4	106.318	129.874	91.6778	113.436	206.2	393.484	244.986	178.281	194.799
TAG 54:4-FA22:4	74.2121	59.0281	45.4232	54.3316	94.3804	156.704	108.609	61.977	73.621
TAG 54:5-FA16:0	370.107	283.917	287.847	310.256	460.931	784.725	565.225	301.631	365.765
TAG 54:5-FA16:1	161.382	106.709	101.137	112.264	163.228	223.646	216.818	114.819	129.216
TAG 54:5-FA18:0	275.421	186.004	191.659	182.334	354.609	581.101	429.688	414.564	328.888
TAG 54:5-FA18:1	3954.82	2528.09	2653.74	2554.91	3701.5	4733.49	4217.18	3088.07	3046.2
TAG 54:5-FA18:2	3744.75	2371.34	2455.2	2330.31	3378.78	4265.6	3828.92	2898.26	2828.01
TAG 54:5-FA18:3	1171.17	644.916	693.46	678.582	1086.74	1466.88	1387.23	1001.32	881.082
TAG 54:5-FA20:2	68.7985	44.7229	41.9709	40.7441	69.5573	89.8804	90.8853	51.408	55.0705
TAG 54:5-FA20:3	231.935	167.508	156.913	161.376	301.582	430.586	380.298	189.855	221.14
TAG 54:5-FA20:4	708.222	636.093	661.797	733.277	911.62	1630.38	1175.9	666.758	713.184
TAG 54:5-FA20:5	5.1582	11.101	7.745	9.0508	12.6451	30.8867	13.8031	8.7571	12.536
TAG 54:5-FA22:4	95.417	53.3916	62.7042	74.2629	92.883	134.972	112.94	55.9734	61.9243
TAG 54:5-FA22:5	71.8565	71.3336	57.5094	65.0859	104.928	210.705	136.004	67.9636	82.2261
TAG 54:6-FA16:0	155.229	128.304	164.135	147.127	185.526	380.826	261.779	124.314	142.215
TAG 54:6-FA16:1	182.019	111.34	141.143	155.202	177.831	303.816	280.981	104.293	134.4
TAG 54:6-FA18:1	1198.93	609.332	862.008	779.671	1172.52	1668.25	1511.83	892.446	889.982
TAG 54:6-FA18:2	2227.4	933.206	1551.38	1381.72	1758.71	2398.73	2098.77	1562.62	1377.82
TAG 54:6-FA18:3	893.367	388.597	605.052	565.263	794.252	1088.79	1044.09	653.927	590.517
TAG 54:6-FA20:3	76.461	42.6114	55.4325	54.522	75.9028	121.858	116.92	47.1394	56.2845
TAG 54:6-FA20:4	729.461	484.508	688.064	671.778	746.745	1416.33	1090.42	495.711	549.168
TAG 54:6-FA20:5	96.0263	154.519	155.818	142.06	187.9	427.771	257.805	103.04	166.933
TAG 54:6-FA22:5	118.82	80.0258	94.7713	106.217	126.584	240.841	197.802	64.1612	95.7443
TAG 54:6-FA22:6	118.906	203.744	159.505	187.468	251.593	553.107	280.429	135.705	223.285
TAG 54:7-FA16:1	92.0653	44.3433	79.3743	82.306	77.6153	143.972	133.864	36.1331	52.8216
TAG 54:7-FA18:1	146.69	76.0782	114.227	107.423	172.191	282.635	247.392	98.7473	118.832
TAG 54:7-FA18:2	403.903	139.035	310.414	241.458	282.977	487.963	413.108	214.292	191.921
TAG 54:7-FA18:3	225.729	66.1315	159.526	126.315	149.999	221.095	200.321	117.966	90.5231
TAG 54:7-FA20:4	234.524	107.793	234.454	219.352	196.484	338.538	322.585	108.11	132.094
TAG 54:7-FA20:5	223.222	199.142	305.048	287.254	329.569	732.44	522.531	145.177	259.425
TAG 54:7-FA22:5	37.4423	19.3966	30.4866	36.8861	35.5001	63.7134	61.2934	15.7512	24.5631
TAG 54:7-FA22:6	351.168	372.64	406.576	509.845	506.907	1072.58	701.333	221.267	437.953
TAG 54:8-FA18:2	34.1096	13.316	30.2693	26.8928	27.8445	49.1193	41.8158	16.3741	19.027
TAG 54:8-FA18:3	22.3079	7.3189	19.5626	17.6225	14.5664	25.7749	23.9445	10.4693	10.8028
TAG 54:8-FA20:4	16.0731	7.11	19.2116	19.8019	12.18	28.4377	23.0886	6.2753	8.4326
TAG 54:8-FA20:5	60.3374	32.3984	79.8406	73.7725	53.3379	124.75	109.959	21.8485	41.6665
TAG 54:8-FA22:6	135.416	88.0385	171.715	210.004	146.119	335.998	257.632	56.4208	113.89
TAG 55:1-FA16:0	11.4581	6.9393	5.0829	5.4378	15.3387	26.4244	19.0865	15.85	13.5995
TAG 55:1-FA18:1	32.4533	29.8522	15.5218	16.8392	68.1596	113.848	78.0295	87.3681	62.42
TAG 55:2-FA18:1	220.81	188.191	101.38	110.304	428.757	625.282	547.78	410.194	338.492
TAG 55:2-FA18:2	14.5208	10.7822	7.0557	6.7701	23.8846	41.0689	28.5035	34.3681	21.5882
TAG 55:3-FA18:1	443.687	304.745	193.85	221.605	700.254	823.508	869.298	552.148	444.942
TAG 55:3-FA18:2	102.573	64.1434	52.1451	48.6919	154.164	203.376	185.875	139.965	107.993
TAG 55:4-FA18:1	219.666	133.961	111.226	103.929	245.454	355.596	315.644	222.019	183.542
TAG 55:4-FA18:2	158.313	81.4597	76.3102	68.8284	159.321	240.12	205.133	141.414	109.477
TAG 55:5-FA18:1	24.7206	15.7067	16.0724	12.7774	28.8059	36.3567	36.6236	24.8011	20.2578
TAG 55:5-FA18:2	62.2554	24.9911	31.9134	26.6747	51.9997	66.0486	60.9114	46.0233	35.4049
TAG 55:5-FA20:4	11.2307	9.4444	10.5937	10.2298	14.3474	26.8895	17.8078	9.1909	11.2436
TAG 55:7-FA22:6	13.4113	15.6443	17.1764	16.9441	19.1516	47.4507	30.8656	10.7465	16.4332
TAG 56:10-FA18:2	41.2835	28.6275	33	29.1237	70.2884	108.315	97.1721	50.1663	47.8485
TAG 56:1-FA16:0	18.5671	14.2798	7.8422	8.5851	31.5336	57.4827	37.5426	36.6859	29.6096
TAG 56:1-FA18:1	52.4556	54.6337	22.3035	26.4073	122.082	223.422	153.457	193.291	125.994
TAG 56:2-FA16:0	43.899	37.3431	19.794	22.2064	73.5822	116.647	85.6511	64.5705	57.7627
TAG 56:2-FA18:0	263.423	364.468	118.814	148.493	742.822	1079.07	768.92	844.148	593.154
TAG 56:2-FA20:0	314.277	321.936	151.632	168.732	646.462	938.227	770.237	663.445	528.525
TAG 56:2-FA20:1	277.171	406.838	132.114	163.115	819.064	1183.41	834.48	872.114	674.57
TAG 56:3-FA16:0	21.4678	14.0342	11.6155	11.2693	24.2509	34.6785	27.811	19.5879	18.4909
TAG 56:3-FA18:0	197.7	211.995	110.439	122.283	410.503	539.775	432.608	410.546	328.982
TAG 56:3-FA18:1	1149.43	1023.19	612.197	633.997	1563.79	1953.01	1919.28	1257.47	1189.69
TAG 56:3-FA18:2	211.952	164.204	116.809	105.931	318.273	437.581	380.293	341.849	256.994
TAG 56:3-FA20:0	275.425	175.232	149.411	128.883	371.409	499.908	477.198	374.216	283.739
TAG 56:3-FA20:1	760.779	673.148	404.146	409.561	1035.22	1290.12	1203.24	887.09	790.447
TAG 56:3-FA20:2	78.5826	91.9797	47.0952	50.6847	172.413	229.881	183.159	150.456	143.298
TAG 56:4-FA16:0	29.5713	24.039	16.1082	19.212	42.1014	71.1201	46.6596	35.853	32.4749
TAG 56:4-FA18:0	109.25	142.144	69.4984	73.1996	245.072	427.188	294.29	253.652	212.892
TAG 56:4-FA18:1	750.093	622.077	460.569	432.076	951.214	1180.31	1134.08	743.715	712.093
TAG 56:4-FA18:2	368.586	245.056	206.94	181.126	401.885	535.533	473.916	357.296	301.398
TAG 56:4-FA20:1	459.136	328.473	253.164	235.462	538.848	629.206	591.842	435.651	398.159
TAG 56:4-FA20:2	205.223	182.305	119.546	124.822	313.317	390.354	340.668	235.142	241.05
TAG 56:4-FA20:3	62.4661	93.51	40.1281	46.8965	168.315	297.745	201.266	164.712	146.695
TAG 56:4-FA20:4	10.2008	16.4017	8.5604	9.6485	29.2015	63.1186	31.3974	35.7191	27.3761
TAG 56:4-FA22:4	23.0956	27.5626	13.5603	17.6438	47.6168	87.1067	49.9683	47.5749	41.3542
TAG 56:5-FA16:0	184.213	119.038	94.9074	124.212	205.52	313.383	237.468	143.303	138.775
TAG 56:5-FA18:0	96.2216	112.899	67.6242	82.9422	199.298	335.831	245.359	195.198	162.89
TAG 56:5-FA18:1	631.504	540.24	388.266	443.217	944.233	1229.23	1104.47	700.932	686.51
TAG 56:5-FA18:2	315.234	213.753	193.065	184.595	393.698	505.693	437.583	330.586	292.004
TAG 56:5-FA20:1	145.165	94.5961	87.5923	77.0594	182.703	216.852	184.32	145.957	123.786
TAG 56:5-FA20:2	204.235	159.663	120.557	117.835	287.877	337.546	336.137	207.949	194.318
TAG 56:5-FA20:3	216.245	230.767	142.121	151.029	402.329	618.816	535.363	312.577	311.844
TAG 56:5-FA20:4	170.953	227.934	147.379	172.194	340.108	574.555	388.176	294.38	268.192
TAG 56:5-FA22:4	220.136	152.09	124.346	142.041	265.473	401.228	297.558	178.44	166.053
TAG 56:5-FA22:5	18.3778	28.9139	13.5866	18.3782	43.9298	90.8967	53.4678	39.1964	39.9527
TAG 56:6-FA16:0	256.519	164.522	184.867	171.07	263.283	428.22	332.865	177.822	192.427
TAG 56:6-FA18:0	26.6291	29.0571	25.4017	26.5378	49.9357	86.1294	58.5364	44.3395	43.9724
TAG 56:6-FA18:1	556.743	435.876	402.099	402.726	729.806	1128.88	1001	523.534	545.446
TAG 56:6-FA18:2	256.867	179.425	171.404	163.693	316.662	421.827	389.378	271.815	228.414
TAG 56:6-FA18:3	37.3703	25.2704	22.7479	21.1428	45.8082	65.7207	59.958	39.1343	33.4599
TAG 56:6-FA20:2	73.6321	49.8265	47.9784	42.1149	90.7675	121.615	107.959	75.7859	66.761
TAG 56:6-FA20:3	199.516	157.727	137.704	128.72	266.941	401.375	377.057	215.856	207.867
TAG 56:6-FA20:4	409.429	391.574	391.093	397.12	576.319	984.109	774.467	504.109	488.105
TAG 56:6-FA20:5	9.8354	19.4	14.0392	15.5035	22.5212	48.139	29.4916	17.5765	26.556
TAG 56:6-FA22:4	132.75	80.401	88.8474	98.5107	140.875	210.876	188.481	100.237	95.7628
TAG 56:6-FA22:5	192.226	154.66	154.468	157.477	253.792	458.562	354.126	167.239	209.066
TAG 56:6-FA22:6	49.1874	105.664	59.3946	71.4636	151.59	326.392	164.707	104.399	157.92
TAG 56:7-FA16:0	68.321	50.485	59.5445	51.4084	76.5154	146.947	108.08	55.7226	51.4756
TAG 56:7-FA16:1	74.2853	46.8773	50.1805	52.7955	70.6809	104.72	116.425	39.4594	47.3579
TAG 56:7-FA18:0	10.4745	17.6217	10.6281	13.8599	26.4279	56.0464	31.3086	23.5901	27.157
TAG 56:7-FA18:1	187.609	175.941	187.012	171.704	269.721	464.394	385.601	194.959	192.401
TAG 56:7-FA18:2	204.192	140.8	176.711	150.941	226.741	380.05	327.522	185.947	176.485
TAG 56:7-FA18:3	20.9169	13.3519	18.7798	14.6058	23.8505	38.0767	34.5346	19.5396	15.4216
TAG 56:7-FA20:3	53.2534	32.3337	46.5781	38.8172	58.7411	99.3544	93.3705	52.5921	44.2521
TAG 56:7-FA20:4	362.93	310.34	406.428	342.379	474.628	805.9	654.87	360.142	339.344
TAG 56:7-FA20:5	69.4026	113.887	99.325	99.0608	139.409	290.904	205.323	91.8123	129.463
TAG 56:7-FA22:4	30.1003	12.812	19.5246	20.8164	23.1027	35.6844	34.3571	17.647	15.9839
TAG 56:7-FA22:5	143.233	102.699	113.536	107.749	170.793	316.457	262.896	103.557	127.176
TAG 56:7-FA22:6	439.087	548.24	482.559	562.815	677.499	1336.52	868.423	374.56	654.348
TAG 56:8-FA16:0	54.3066	56.6535	63.736	64.9743	76.6049	194.252	121.696	50.6887	62.9376
TAG 56:8-FA16:1	32.5823	29.4238	34.9451	40.335	38.6589	83.2241	74.2091	19.4348	34.2455
TAG 56:8-FA18:1	99.0378	94.5557	97.061	112.815	160.921	309.414	258.95	121.463	150.075
TAG 56:8-FA18:2	130.313	89.8442	146.257	131.169	148.776	308.092	223.396	96.1012	109.74
TAG 56:8-FA18:3	17.8684	10.5749	16.6479	16.1844	18.5851	32.9268	28.5534	12.177	12.6691
TAG 56:8-FA20:4	148.474	78.1381	162.582	136.314	135.922	272.048	223.565	100.81	95.5095
TAG 56:8-FA20:5	136.381	141.124	174.189	171.648	223.289	431.247	357.56	114.132	170.993
TAG 56:8-FA22:5	58.1384	31.5469	52.9093	55.4935	48.9779	91.649	78.9421	29.91	33.8154
TAG 56:8-FA22:6	509.408	490.412	559.293	652.091	724.013	1559.51	1130.52	379.499	588.706
TAG 56:9-FA18:3	8.7478	4.7553	10.7779	9.5857	7.2683	18.2875	14.6587	5.0401	6.2271
TAG 56:9-FA20:4	18.9649	10.2352	27.3502	23.9276	16.2804	39.6458	32.0989	10.2001	11.9815
TAG 56:9-FA20:5	33.4629	22.2156	50.5579	41.1706	38.0637	88.3228	66.9374	20.3031	27.5805
TAG 56:9-FA22:6	125.801	80.4167	151.169	154.557	132.352	285.684	234.386	62.8651	92.0265
TAG 57:2-FA18:1	24.882	17.9895	12.4015	11.3008	35.9713	63.281	46.6312	45.6682	31.6916
TAG 57:3-FA18:2	12.389	5.7373	5.6475	4.856	12.425	22.6643	17.2918	16.3881	10.7143
TAG 58:10-FA18:2	18.748	12.8093	22.7908	20.5394	22.6653	50.2355	36.3722	16.1795	16.4028
TAG 58:10-FA20:4	7.4289	5.2038	12.6007	12.0916	7.3096	20.0003	17.6096	4.6642	5.6579
TAG 58:10-FA20:5	4.4406	3.975	7.6941	6.2867	5.5274	14.7959	10.5976	2.6106	4.3818
TAG 58:10-FA22:5	2.6035	1.5446	4.0986	3.49	2.3768	5.9305	4.218	1.6092	2.0029
TAG 58:10-FA22:6	59.0819	50.3615	81.9479	75.541	80.7785	181.621	145.242	50.8108	58.4098
TAG 58:2-FA18:1	40.7279	35.8305	17.2618	18.5131	76.1158	128.693	102.117	102.3	67.4394
TAG 58:3-FA18:1	80.7211	83.4431	35.091	39.7167	150.444	253.202	207.265	172.507	125.671
TAG 58:5-FA18:1	56.2429	52.0108	30.0004	32.2403	87.299	135.487	107.38	94.7875	68.1503
TAG 58:6-FA16:0	6.9933	5.8746	4.0023	3.9673	9.5271	13.0317	14.9712	5.7746	6.3321
TAG 58:6-FA18:0	46.3558	53.7039	31.2366	32.5778	82.8437	166.184	105.095	88.8143	69.9676
TAG 58:6-FA18:1	161.889	133.824	79.6978	92.8655	205.061	324.21	287.628	185.766	147.406
TAG 58:6-FA20:4	10.5137	11.0645	8.8849	8.2856	17.1125	30.3685	21.4991	13.1161	11.8669
TAG 58:6-FA22:4	104.757	82.0957	50.9417	61.7892	146.381	229.402	179.363	125.314	102.279
TAG 58:6-FA22:5	30.8422	42.8227	19.9412	22.212	65.4222	135.801	85.8462	62.8157	54.0654
TAG 58:7-FA16:0	3.4092	2.5865	2.0676	2.2231	3.8729	5.5503	6.1702	3.0713	3.2218
TAG 58:7-FA18:0	9.3539	10.3992	7.5352	8.3684	14.1885	29.2363	18.8083	17.5928	11.7132
TAG 58:7-FA18:1	202.934	169.523	119.516	135.843	250.213	409.356	359.857	202.791	180.46
TAG 58:7-FA18:2	59.5727	35.8679	36.417	36.3495	58.0439	103.048	84.8496	60.5991	44.9151
TAG 58:7-FA20:4	8.7141	9.2956	7.706	7.3471	12.1571	23.8117	17.8318	9.8485	10.148
TAG 58:7-FA22:4	78.9921	47.6671	48.4735	43.4527	80.6537	125.474	115.477	80.2023	54.1931
TAG 58:7-FA22:5	86.0498	93.132	64.0596	68.0891	123.634	239.975	200.858	113.228	100.1
TAG 58:7-FA22:6	92.3098	176.633	98.0201	110.714	241.902	629.155	304.672	209.058	250.262
TAG 58:8-FA18:1	47.006	49.6723	44.8799	40.7708	70.7318	124.307	111.252	58.4339	51.1202
TAG 58:8-FA18:2	53.6211	40.688	42.3965	36.5178	56.9097	101.616	94.2674	54.453	43.6526
TAG 58:8-FA20:3	1.3232	1.5562	1.5579	1.5152	2.0491	4.1789	3.7054	1.4843	1.7486
TAG 58:8-FA20:4	4.4762	4.7435	5.1512	4.9153	7.3187	12.6705	9.9351	4.7603	5.7781
TAG 58:8-FA22:5	49.5641	55.8236	47.7882	46.2199	74.4345	148.693	123.471	69.3108	54.4767
TAG 58:8-FA22:6	269.354	415.4	288.049	325.575	519.347	1048.61	740.706	402.963	481.92
TAG 58:9-FA18:1	57.8987	56.6276	66.6412	64.0638	104.771	221.675	163.511	72.3298	80.7422
TAG 58:9-FA18:2	38.3103	33.559	42.646	41.1928	58.8612	129.993	95.3705	39.3615	44.461
TAG 58:9-FA20:4	9.969	7.053	13.1118	12.6136	9.992	25.6489	20.4329	6.8476	8.2579
TAG 58:9-FA22:5	14.0805	7.6738	13.6952	14.181	12.5784	24.1389	17.7088	10.0257	9.2726
TAG 58:9-FA22:6	251.663	286.497	306.409	296.275	446.186	890.102	698.621	292.9	325.038
TAG 60:10-FA22:5	3.0414	2.2522	3.3021	3.2319	2.421	5.7393	5.735	1.7173	1.8005
TAG 60:10-FA22:6	6.4668	9.2179	9.8621	7.9184	13.1373	27.7356	22.2655	7.3255	10.7681
TAG 60:11-FA22:5	1.3031	1.039	1.9646	1.611	1.8293	4.1965	3.9876	0.8342	1.0495
TAG 60:11-FA22:6	7.6888	10.5871	14.7029	15.914	13.6605	33.1769	27.8248	6.4906	11.2035
TAG 60:12-FA22:6	3.76	3.446	8.4535	7.1326	4.9431	15.6828	12.2967	2.4917	4.112
CE: cholesterol esters; DCER: dihydroceramides; CER: ceramides; DAG: diacylglycerols; LPC: lysophosphatidylcholines; LPE: lysophosphatidylethanolamines; PC: phosphatidylcholines; PE: phosphatidylethanolamines; PI: phosphatidylinositol; SM: sphingomyelins; TAG: triacylglycerols;
