# Supplementary material for: Lipidomic and transcriptomic profiles provide new insights into the triacylglycerol and glucose handling capacities of the Arctic fox
Source: Front Vet Sci. 2024 Jun 26;11:1388532. doi: 10.3389/fvets.2024.1388532 (PMC11233799; doi:10.3389/fvets.2024.1388532)
Supplement: Supplementary TABLE S4 — Significantly different lipids between the LFA and LFS groups. [file Table_4.XLSX]

## Sheet: Table S2
Significantly different lipids between HFA and LFA groups
Lipids	Subclass	Mean (LFS)	Mean (LFA)	VIP	P values	Log2foldchange
CE 18:0	CE	0.321775	0.54058	1.14472	0.0448229	0.748456
CE 18:1	CE	3.9792	7.03564	1.24361	0.0240799	0.822203
CE 20:1	CE	0.247225	0.4596	1.26099	0.0145186	0.894554
CE 20:2	CE	0.038875	0.0788	1.32312	0.00941876	1.01935
CE 20:3	CE	0.07605	0.1613	1.23975	0.0221369	1.08473
CE 20:4	CE	0.21155	0.51844	1.32961	0.0139366	1.29318
CE 22:4	CE	0.051125	0.1144	1.22928	0.0424864	1.16199
Cer 18:0-20:0	DCER	0.011975	0.01984	1.4739	0.000184662	0.728386
Cer 18:0-22:0	DCER	0.0112	0.01872	1.24547	0.0100449	0.741082
Cer 18:1-18:0	CER	0.091025	0.21194	1.34977	0.0048095	1.21932
Cer 18:1-20:0	CER	0.1034	0.30114	1.3963	0.00657775	1.5422
Cer 18:1-22:0	CER	0.74635	1.15666	1.30915	0.0270812	0.632041
Cer 18:1-22:1	CER	0.022775	0.03888	1.32935	0.0163725	0.771577
DAG 16:0-18:0	DAG	25.2864	32.0711	1.42219	0.00348002	0.342913
DAG 16:0-18:1	DAG	68.9854	112.606	1.27703	0.0230289	0.706923
DAG 16:0-20:3	DAG	0.872775	1.42392	1.28735	0.0202475	0.706186
DAG 16:1-18:0	DAG	5.81625	10.7322	1.42865	0.00154962	0.883779
DAG 18:0-18:1	DAG	18.2339	47.2305	1.48157	0.00043562	1.37309
DAG 18:0-18:2	DAG	23.1512	50.0924	1.42841	0.0015834	1.1135
DAG 18:0-18:3	DAG	1.01605	2.13004	1.42155	0.000605782	1.06791
DAG 18:1-18:1	DAG	123.86	220.757	1.238	0.0344481	0.833752
DAG 18:1-20:1	DAG	3.37585	6.97052	1.42609	0.00253747	1.04602
DAG 18:1-20:2	DAG	1.8032	3.4413	1.37647	0.00768869	0.932394
DAG 18:1-20:3	DAG	1.16318	2.16076	1.37124	0.00661331	0.893471
DAG 18:2-20:3	DAG	0.44795	0.69894	1.19677	0.0161141	0.641831
LPC 18:0+AcO	LPC	2.0678	4.36246	1.30743	0.0217276	1.07705
LPE 22:4	LPE	0.02815	0.0653	1.2559	0.0399183	1.21395
PC 18:0-18:1+AcO	PC	8.49692	21.6814	1.39998	0.00106976	1.35145
PC 18:0-18:2+AcO	PC	27.5588	56.5407	1.32729	0.000659664	1.03677
PC 18:0-20:2+AcO	PC	0.68635	1.4651	1.28173	0.00975599	1.09398
PC 18:0-20:3+AcO	PC	1.36163	3.9963	1.39804	0.0024694	1.55334
PC 18:1-18:1+AcO	PC	4.14558	6.49246	1.21008	0.0284119	0.647193
PE 16:0-18:1	PE	0.391725	0.58672	1.21879	0.0231192	0.582831
PE 18:0-18:1	PE	2.55103	5.1508	1.31011	0.00244745	1.01372
PE 18:0-18:2	PE	3.01083	5.92	1.26157	0.0143797	0.975438
PE 18:0-20:3	PE	0.416675	1.30712	1.39681	0.00463269	1.6494
PE 18:0-20:4	PE	2.02533	4.91076	1.21474	0.0101662	1.27779
PE 18:0-22:4	PE	0.21925	0.55694	1.30963	0.00324623	1.34495
PE 18:1-18:1	PE	0.942	1.83314	1.1954	0.0074012	0.960518
PE-O 18:0-18:2	PE	0.310475	0.9725	1.26972	0.000481526	1.64722
PE-P 18:0-18:1	PE	1.78947	3.41788	1.17224	0.00558158	0.933565
PE-P 18:0-18:2	PE	3.73332	11.6678	1.34195	0.0022436	1.64399
PE-P 18:0-20:3	PE	1.08415	3.9662	1.34552	0.000541016	1.87119
PE-P 18:0-20:4	PE	6.9481	15.4709	1.34772	0.00143241	1.15486
PE-P 18:0-22:4	PE	1.0991	4.02084	1.47017	8.32e-05	1.87117
PE-P 18:0-22:5	PE	0.6638	1.51846	1.37452	0.00293727	1.19379
PI 18:0-20:4	PI	5.3409	16.2634	1.45652	0.000383451	1.60648
SM 18:0	SM	5.1792	12.7239	1.49719	0.000123544	1.29674
SM 18:1	SM	0.2928	0.77526	1.45372	0.000739422	1.40476
SM 20:0	SM	4.14253	11.6556	1.45922	0.00198696	1.49244
SM 20:1	SM	0.32915	0.96694	1.48231	0.00390441	1.55468
SM 22:0	SM	4.93468	7.84404	1.30408	0.00239852	0.668642
SM 22:1	SM	1.00537	2.13236	1.41514	0.00345547	1.08472
SM 24:1	SM	16.9893	23.1085	1.04946	0.0423385	0.443796
SM 26:1	SM	0.150325	0.22018	1.05908	0.0128485	0.550598
TAG 44:0-FA18:0	TAG	24.9599	64.3139	1.45032	0.00668532	1.36552
TAG 44:1-FA18:1	TAG	418.851	753.537	1.1114	0.0485774	0.84724
TAG 45:1-FA18:1	TAG	28.8731	49.2939	1.1709	0.0361331	0.771681
TAG 46:0-FA14:0	TAG	430.381	617.586	1.08803	0.0444058	0.521027
TAG 46:0-FA18:0	TAG	38.1828	73.476	1.40352	0.00232019	0.944349
TAG 46:1-FA18:0	TAG	53.8503	130.422	1.47135	0.00204646	1.27616
TAG 46:1-FA18:1	TAG	972.924	1477.21	1.14704	0.0384832	0.60248
TAG 47:0-FA14:0	TAG	30.6553	51.393	1.18409	0.0192656	0.745434
TAG 47:0-FA17:0	TAG	52.2249	90.6261	1.16219	0.023577	0.795187
TAG 48:0-FA14:0	TAG	132.615	220.312	1.30352	0.0106088	0.732305
TAG 48:0-FA18:0	TAG	291.475	492.061	1.3334	0.00728014	0.755466
TAG 48:1-FA18:0	TAG	173.904	283.784	1.397	0.00451381	0.7065
TAG 48:2-FA18:0	TAG	55.1681	91.4332	1.39128	0.00299725	0.728883
TAG 49:0-FA16:0	TAG	353.151	693.555	1.31286	0.0112993	0.973726
TAG 49:0-FA17:0	TAG	209.151	423.058	1.3234	0.0111846	1.01631
TAG 49:0-FA18:0	TAG	101.642	242.212	1.44777	0.0016419	1.25277
TAG 49:1-FA14:0	TAG	108.023	195.584	1.31307	0.0144229	0.856456
TAG 49:1-FA17:0	TAG	272.019	440.964	1.18328	0.0384484	0.696956
TAG 49:2-FA14:0	TAG	108.673	174.214	1.09096	0.0454111	0.680871
TAG 50:0-FA14:0	TAG	62.8517	142.926	1.44142	0.00117035	1.18524
TAG 50:0-FA16:0	TAG	1975.87	2994.79	1.25037	0.0201829	0.599964
TAG 50:0-FA18:0	TAG	1767.41	2789.64	1.31059	0.0135685	0.658445
TAG 50:1-FA14:0	TAG	414.477	743.468	1.45949	0.0018729	0.842979
TAG 50:1-FA16:1	TAG	417.439	591.548	1.30539	0.0172518	0.50293
TAG 50:1-FA18:0	TAG	1257.61	1958.08	1.41342	0.00605865	0.63876
TAG 50:2-FA14:0	TAG	1262.36	1782.29	1.31461	0.0217488	0.49761
TAG 50:2-FA18:0	TAG	428.364	650.702	1.39733	0.00462671	0.603158
TAG 50:3-FA14:0	TAG	1305.67	1786.82	1.26661	0.0326518	0.452602
TAG 50:3-FA18:0	TAG	91.4286	152.638	1.42005	0.00348745	0.739399
TAG 51:0-FA16:0	TAG	98.2498	308.237	1.48182	0.000797407	1.64951
TAG 51:0-FA17:0	TAG	89.2507	306.746	1.49386	0.000649431	1.78111
TAG 51:0-FA18:0	TAG	142.913	490.254	1.50158	0.000407186	1.7784
TAG 51:1-FA16:0	TAG	731.914	1356.12	1.36253	0.0143092	0.889744
TAG 51:1-FA17:0	TAG	738.893	1390.22	1.35548	0.0135542	0.911871
TAG 51:1-FA18:0	TAG	324.028	759.453	1.47987	0.00170184	1.22884
TAG 51:1-FA18:1	TAG	1084.8	1962.7	1.35724	0.0139472	0.855409
TAG 51:2-FA16:0	TAG	799.889	1366.2	1.23225	0.0281185	0.772298
TAG 51:2-FA17:0	TAG	533.583	859.761	1.15344	0.0466413	0.688224
TAG 51:2-FA18:2	TAG	360.029	612.035	1.24049	0.0176152	0.765501
TAG 51:3-FA18:3	TAG	11.7721	18.6567	1.16389	0.0350939	0.664325
TAG 52:0-FA16:0	TAG	529.666	1636.96	1.48551	0.000302775	1.62786
TAG 52:0-FA18:0	TAG	1430.03	3587.98	1.48963	0.000499252	1.32712
TAG 52:0-FA20:0	TAG	72.7529	160.401	1.37727	0.0101538	1.14061
TAG 52:1-FA16:0	TAG	2904.3	4347.7	1.33707	0.0193616	0.582065
TAG 52:1-FA16:1	TAG	110.754	221.03	1.49072	0.000384581	0.996888
TAG 52:1-FA18:0	TAG	3774.21	5431.51	1.32308	0.0221747	0.525178
TAG 52:1-FA18:1	TAG	3668.94	5294.77	1.31183	0.024026	0.529206
TAG 52:2-FA14:0	TAG	40.6802	63.5434	1.36125	0.0150641	0.643416
TAG 52:2-FA16:1	TAG	817.183	1173.56	1.36149	0.0122671	0.522162
TAG 52:2-FA18:0	TAG	2449.07	3605.29	1.373	0.0130321	0.557882
TAG 52:2-FA18:2	TAG	1571.94	2281	1.33033	0.0165514	0.537115
TAG 52:3-FA14:0	TAG	34.2171	56.3959	1.39126	0.0162926	0.720874
TAG 52:3-FA18:0	TAG	672.859	1106.08	1.46075	0.00178061	0.71708
TAG 52:3-FA18:3	TAG	151.789	300.655	1.45375	0.00265876	0.986042
TAG 52:4-FA14:0	TAG	48.067	80.1234	1.23977	0.0365693	0.737178
TAG 52:4-FA18:0	TAG	89.7575	164.833	1.38154	0.00835497	0.876903
TAG 52:7-FA16:0	TAG	47.6513	116.745	1.20981	0.0364258	1.29278
TAG 53:0-FA16:0	TAG	7.9579	25.7876	1.48292	0.00170465	1.69622
TAG 53:1-FA16:0	TAG	66.9181	177.475	1.46637	0.00296934	1.40715
TAG 53:1-FA17:0	TAG	137.211	495.886	1.50951	0.000357636	1.85361
TAG 53:1-FA18:0	TAG	226.167	821.25	1.51017	0.000178102	1.86043
TAG 53:1-FA18:1	TAG	264.425	842.84	1.50027	0.000364347	1.6724
TAG 53:2-FA16:0	TAG	167.434	330.618	1.34551	0.0141924	0.981575
TAG 53:2-FA17:0	TAG	654.734	1478.77	1.45544	0.00301383	1.17542
TAG 53:2-FA18:1	TAG	1418.47	2803.59	1.42095	0.00548581	0.982946
TAG 53:2-FA18:2	TAG	108.41	282.221	1.47062	0.000907005	1.38033
TAG 53:3-FA16:0	TAG	84.8993	157.833	1.26773	0.0228938	0.894571
TAG 53:3-FA17:0	TAG	582.478	1061.07	1.32244	0.00911639	0.865237
TAG 53:3-FA18:2	TAG	499.472	937.675	1.33263	0.00866931	0.908683
TAG 53:4-FA16:0	TAG	11.3913	19.7625	1.30386	0.0170612	0.794836
TAG 53:4-FA18:3	TAG	24.5254	40.4614	1.22957	0.0189252	0.72227
TAG 54:0-FA16:0	TAG	13.2753	55.3019	1.4967	0.00132264	2.05858
TAG 54:0-FA18:0	TAG	132.119	943.718	1.47239	0.0014191	2.83652
TAG 54:1-FA16:0	TAG	177.885	439.248	1.46923	0.00428828	1.30409
TAG 54:1-FA18:0	TAG	1852.47	4415.33	1.49404	0.000951478	1.25307
TAG 54:1-FA18:1	TAG	1132.64	3124.87	1.50461	0.000284917	1.4641
TAG 54:1-FA20:0	TAG	225.491	533.664	1.4468	0.0065455	1.24286
TAG 54:1-FA20:1	TAG	152.432	451.217	1.49222	0.00145772	1.56565
TAG 54:2-FA16:0	TAG	402.639	643.047	1.26415	0.0456725	0.675437
TAG 54:2-FA18:0	TAG	3904.07	6139.92	1.4289	0.00620985	0.653243
TAG 54:2-FA18:1	TAG	4353.84	6146.16	1.32835	0.0242246	0.497397
TAG 54:2-FA18:2	TAG	499.771	1251.41	1.50691	0.00044159	1.32421
TAG 54:2-FA20:0	TAG	124.065	200.143	1.2329	0.0429088	0.689941
TAG 54:2-FA20:2	TAG	52.4233	112.184	1.46967	0.00411276	1.09759
TAG 54:3-FA16:0	TAG	242.512	361.479	1.21659	0.0484495	0.575857
TAG 54:3-FA18:0	TAG	2919.92	4354.24	1.38077	0.0122186	0.576493
TAG 54:3-FA18:1	TAG	5495.49	7339.59	1.24348	0.0412381	0.417451
TAG 54:3-FA18:2	TAG	2293.51	3408.09	1.37767	0.0128999	0.571404
TAG 54:3-FA18:3	TAG	25.3221	76.9599	1.49509	0.000784861	1.60371
TAG 54:3-FA20:3	TAG	37.929	110.084	1.47787	0.00767943	1.53724
TAG 54:4-FA16:0	TAG	240.105	400.867	1.23797	0.0428205	0.739456
TAG 54:4-FA16:1	TAG	93.5882	134.571	1.24163	0.0397835	0.523973
TAG 54:4-FA18:0	TAG	1296.3	2146.47	1.4318	0.00370749	0.727571
TAG 54:4-FA18:1	TAG	4272.42	5634.56	1.20505	0.0496429	0.39925
TAG 54:4-FA18:2	TAG	3346.57	4455.32	1.21582	0.0457957	0.412848
TAG 54:4-FA18:3	TAG	325.133	666.82	1.48871	0.0008528	1.03626
TAG 54:4-FA20:3	TAG	218.41	415.783	1.26198	0.031631	0.92879
TAG 54:4-FA20:4	TAG	110.326	243.55	1.36161	0.0255326	1.14244
TAG 54:5-FA18:0	TAG	208.854	421.77	1.38006	0.00534606	1.01396
TAG 55:1-FA16:0	TAG	7.22952	18.0598	1.42136	0.00706494	1.32081
TAG 55:1-FA18:1	TAG	23.6666	81.965	1.5037	0.00108949	1.79215
TAG 55:2-FA18:1	TAG	155.171	470.101	1.48587	0.00166172	1.59911
TAG 55:2-FA18:2	TAG	9.7822	29.8827	1.47498	0.00236894	1.61108
TAG 55:3-FA18:1	TAG	290.972	678.03	1.39394	0.00721643	1.22047
TAG 55:3-FA18:2	TAG	66.8884	158.275	1.41095	0.00424012	1.2426
TAG 55:4-FA18:1	TAG	142.196	264.451	1.3209	0.0238214	0.895123
TAG 55:5-FA18:1	TAG	17.3193	29.369	1.25713	0.0259941	0.761917
TAG 56:10-FA18:2	TAG	33.0087	74.7581	1.26036	0.0248106	1.17938
TAG 56:1-FA16:0	TAG	12.3186	38.5709	1.4828	0.0033928	1.64668
TAG 56:1-FA18:1	TAG	38.95	163.649	1.50438	0.00110569	2.07091
TAG 56:2-FA16:0	TAG	30.8106	79.6428	1.46211	0.00664161	1.37012
TAG 56:2-FA18:0	TAG	223.8	805.622	1.50875	0.000771519	1.8479
TAG 56:2-FA20:0	TAG	239.144	709.379	1.50419	0.00105895	1.56868
TAG 56:2-FA20:1	TAG	244.809	876.727	1.51047	0.000685854	1.84047
TAG 56:3-FA16:0	TAG	14.5967	24.9638	1.29547	0.0337968	0.774198
TAG 56:3-FA18:0	TAG	160.604	424.483	1.50896	0.000585483	1.4022
TAG 56:3-FA18:1	TAG	854.703	1576.65	1.40214	0.0126874	0.883363
TAG 56:3-FA18:2	TAG	149.724	346.998	1.47013	0.00177964	1.21262
TAG 56:3-FA20:0	TAG	182.238	401.294	1.408	0.00435907	1.13884
TAG 56:3-FA20:1	TAG	561.909	1041.22	1.42713	0.00867521	0.889873
TAG 56:3-FA20:2	TAG	67.0855	175.841	1.50656	0.000918474	1.3902
TAG 56:4-FA16:0	TAG	22.2326	45.6418	1.37878	0.0240284	1.03768
TAG 56:4-FA18:0	TAG	98.523	286.619	1.49858	0.00416128	1.5406
TAG 56:4-FA18:1	TAG	566.204	944.283	1.34947	0.020795	0.737898
TAG 56:4-FA18:2	TAG	250.427	414.006	1.30851	0.0285511	0.725261
TAG 56:4-FA20:1	TAG	319.059	518.741	1.33512	0.0208824	0.701192
TAG 56:4-FA20:2	TAG	157.974	304.106	1.42791	0.0067063	0.944887
TAG 56:4-FA20:3	TAG	60.7502	195.747	1.49315	0.00415351	1.68803
TAG 56:4-FA20:4	TAG	11.2028	37.3625	1.45977	0.0144741	1.73773
TAG 56:4-FA22:4	TAG	20.4656	54.7242	1.46776	0.009589	1.41898
TAG 56:5-FA18:0	TAG	89.9217	227.715	1.45627	0.00571913	1.34049
TAG 56:5-FA18:1	TAG	500.807	933.076	1.36412	0.0130764	0.897741
TAG 56:5-FA18:2	TAG	226.662	391.913	1.3366	0.0136442	0.789992
TAG 56:5-FA20:1	TAG	101.103	170.724	1.30931	0.0181519	0.755835
TAG 56:5-FA20:2	TAG	150.572	272.765	1.34311	0.0166453	0.857203
TAG 56:5-FA20:3	TAG	185.041	436.186	1.42828	0.0103028	1.2371
TAG 56:5-FA20:4	TAG	179.615	373.082	1.38443	0.0185941	1.05458
TAG 56:5-FA22:5	TAG	19.8141	53.4887	1.41681	0.0208995	1.4327
TAG 56:6-FA18:0	TAG	26.9064	56.5827	1.36894	0.0190017	1.07241
TAG 56:6-FA18:1	TAG	449.361	785.734	1.19266	0.0486358	0.806165
TAG 56:6-FA18:2	TAG	192.847	325.619	1.28358	0.0211556	0.755729
TAG 56:6-FA18:3	TAG	26.6329	48.8162	1.30697	0.023021	0.874154
TAG 56:6-FA20:2	TAG	53.388	92.5777	1.30616	0.0192423	0.79415
TAG 56:6-FA20:3	TAG	155.916	293.819	1.31512	0.0236453	0.914156
TAG 56:6-FA20:4	TAG	397.304	665.422	1.19801	0.0470098	0.744026
TAG 56:6-FA22:6	TAG	71.4274	181.001	1.27318	0.0424994	1.34145
TAG 56:7-FA18:0	TAG	13.1461	32.906	1.34724	0.0263535	1.32372
TAG 56:8-FA18:1	TAG	100.867	200.165	1.12949	0.0496466	0.988728
TAG 57:2-FA18:1	TAG	16.6435	44.6487	1.46149	0.00434493	1.42366
TAG 57:3-FA18:2	TAG	7.15745	15.8967	1.32177	0.0173938	1.15121
TAG 58:2-FA18:1	TAG	28.0833	95.333	1.49577	0.00151774	1.76326
TAG 58:3-FA18:1	TAG	59.743	181.818	1.49127	0.00315936	1.60565
TAG 58:5-FA18:1	TAG	42.6236	98.6208	1.46773	0.00518715	1.21024
TAG 58:6-FA18:0	TAG	40.9685	102.581	1.45162	0.0167501	1.32417
TAG 58:6-FA18:1	TAG	117.069	230.014	1.35068	0.0277089	0.974363
TAG 58:6-FA22:4	TAG	74.8959	156.548	1.37393	0.0200091	1.06364
TAG 58:6-FA22:5	TAG	28.9545	80.7901	1.45122	0.0199763	1.48039
TAG 58:7-FA16:0	TAG	2.5716	4.3773	1.21947	0.0489662	0.767375
TAG 58:7-FA18:0	TAG	8.91418	18.3078	1.3539	0.0338158	1.03829
TAG 58:7-FA22:5	TAG	77.8326	155.559	1.30433	0.0453251	0.999016
CE: cholesterol esters; DCER: dihydroceramides; CER: ceramides; DAG: diacylglycerols; LPC: lysophosphatidylcholines; LPE: lysophosphatidylethanolamines; PC: phosphatidylcholines; PE: phosphatidylethanolamines; PI: phosphatidylinositol; SM: sphingomyelins; TAG: triacylglycerols;
